# Supplementary material for: Phosphorylation-dependent regulation of serine/arginine-rich proteins and U2AF1 interactions in early spliceosome assembly
Source: J Biol Chem. 2026 Feb 2;302(3):111222. doi: 10.1016/j.jbc.2026.111222 (PMC13080583; doi:10.1016/j.jbc.2026.111222)
Supplement: Table S1 [file mmc1.xlsx]

## Sheet: Proteins+Peptides
Protein FDR Confidence: Combined	Accession	Description	Number of Peptide Spectrum Match	# Peptides	Coverage [%]	MW [kDa]	calc. pI	# AAs	Contaminant?
High	Q01081	Splicing factor U2AF 35 kDa subunit OS=Homo sapiens OX=9606 GN=U2AF1 PE=1 SV=3	532	10	40	27.9	8.81	240	FALSE
	Confidence	Sequence	Modifications	Charge (by Search Engine): A2 Sequest HT	# PSMs	Protein Accessions	# Missed Cleavages	Theo. MH+ [Da]	m/z [Da] (by Search Engine): A2 Sequest HT	DeltaM [ppm] (by Search Engine): A2 Sequest HT	XCorr (by Search Engine): A2 Sequest HT	Master Protein Descriptions	RT [min] (by Search Engine): A2 Sequest HT	Contaminant
	High	RRSRSRDRGRGGGGGGGGGGGGRE	2xPhospho [S3; S5]	5	26	Q01081	1	2431.07	487.019	-1.43	6.61	Splicing factor U2AF 35 kDa subunit OS=Homo sapiens OX=9606 GN=U2AF1 PE=1 SV=3	18.0652	FALSE
	High	RRSRSRDRGRGGGGGGGGGGGGRE	1xPhospho [S]	5	3	Q01081	1	2351.1	471.026	-1.56	3.95	Splicing factor U2AF 35 kDa subunit OS=Homo sapiens OX=9606 GN=U2AF1 PE=1 SV=3	17.9168	FALSE
	High	LSPVTDFRE	1xPhospho [S/T]	2	10	Q8WU68; Q01081	1	1143.51	572.255	-5.51	2.57	Splicing factor U2AF 35 kDa subunit OS=Homo sapiens OX=9606 GN=U2AF1 PE=1 SV=3	62.5715	FALSE
	High	MQEHYDE	1xOxidation [M1]	2	1	Q01081	2	967.346	484.176	-1.55	1.89	Splicing factor U2AF 35 kDa subunit OS=Homo sapiens OX=9606 GN=U2AF1 PE=1 SV=3	18.7793	FALSE
	High	HLVGNVYVKFRRE		4	1	Q8WU68; Q01081	0	1616.9	404.98	-2.29	2.54	Splicing factor U2AF 35 kDa subunit OS=Homo sapiens OX=9606 GN=U2AF1 PE=1 SV=3	47.0703	FALSE
	High	KAVIDLNNRWFNGQPIHAE		3	44	Q01081	1	2222.15	741.392	6.58	4.89	Splicing factor U2AF 35 kDa subunit OS=Homo sapiens OX=9606 GN=U2AF1 PE=1 SV=3	80.2527	FALSE
	High	KYGEVEE		2	1	Q01081	2	853.394	427.2	-0.81	2	Splicing factor U2AF 35 kDa subunit OS=Homo sapiens OX=9606 GN=U2AF1 PE=1 SV=3	20.7327	FALSE
	High	LNNRWFNGQPIHAE		2	23	Q01081	0	1695.84	848.418	-3.53	2.37	Splicing factor U2AF 35 kDa subunit OS=Homo sapiens OX=9606 GN=U2AF1 PE=1 SV=3	65.4053	FALSE
	High	LSPVTDFRE		2	408	Q8WU68; Q01081	1	1063.54	532.276	2.25	2.11	Splicing factor U2AF 35 kDa subunit OS=Homo sapiens OX=9606 GN=U2AF1 PE=1 SV=3	85.0519	FALSE
	High	MQEHYDE		2	3	Q01081	2	951.351	476.178	-3.16	1.31	Splicing factor U2AF 35 kDa subunit OS=Homo sapiens OX=9606 GN=U2AF1 PE=1 SV=3	19.8045	FALSE
	High	NLGDHLVGNVYVKFRRE		4	4	Q8WU68; Q01081	1	2016.08	504.776	1.86	3.64	Splicing factor U2AF 35 kDa subunit OS=Homo sapiens OX=9606 GN=U2AF1 PE=1 SV=3	78.2137	FALSE
	High	NLGDHLVGNVYVKFRREE		4	4	Q8WU68; Q01081	2	2145.12	537.038	4.28	4.15	Splicing factor U2AF 35 kDa subunit OS=Homo sapiens OX=9606 GN=U2AF1 PE=1 SV=3	79.4037	FALSE
	High	YLASIFGTEKD		2	4	Q8WU68; Q01081	1	1243.62	622.315	2.04	2.33	Splicing factor U2AF 35 kDa subunit OS=Homo sapiens OX=9606 GN=U2AF1 PE=1 SV=3	79.7462	FALSE
High	P25490	Transcriptional repressor protein YY1 OS=Homo sapiens OX=9606 GN=YY1 PE=1 SV=2	431	18	31	44.7	6.25	414	FALSE
	Confidence	Sequence	Modifications	Charge (by Search Engine): A2 Sequest HT	# PSMs	Protein Accessions	# Missed Cleavages	Theo. MH+ [Da]	m/z [Da] (by Search Engine): A2 Sequest HT	DeltaM [ppm] (by Search Engine): A2 Sequest HT	XCorr (by Search Engine): A2 Sequest HT	Master Protein Descriptions	RT [min] (by Search Engine): A2 Sequest HT	Contaminant
	High	QIIGENSPPDYSE	1xPhospho [S7]	2	8	P25490	2	1528.62	764.811	-4.05	3.17	Transcriptional repressor protein YY1 OS=Homo sapiens OX=9606 GN=YY1 PE=1 SV=2	66.0631	FALSE
	High	FSVTMWSSDE	1xOxidation [M5]	2	6	P25490	1	1204.48	602.745	0.4	2.4	Transcriptional repressor protein YY1 OS=Homo sapiens OX=9606 GN=YY1 PE=1 SV=2	89.7915	FALSE
	High	YMTGKKLPPGGIPGIDLSDPKQLAE	1xOxidation [M2]	3	51	P25490; Q96MM3	2	2641.39	881.137	2.28	5.65	Transcriptional repressor protein YY1 OS=Homo sapiens OX=9606 GN=YY1 PE=1 SV=2	79.3962	FALSE
	High	DQILIPVPAPAGGDD		2	1	P25490	2	1477.75	739.374	-8.7	1.95	Transcriptional repressor protein YY1 OS=Homo sapiens OX=9606 GN=YY1 PE=1 SV=2	98.687	FALSE
	High	FARMKPRKIKE		3	1	P25490	0	1403.83	468.615	-0.49	2.59	Transcriptional repressor protein YY1 OS=Homo sapiens OX=9606 GN=YY1 PE=1 SV=2	24.2162	FALSE
	High	FSVTMWSSDE		2	2	P25490	1	1188.49	594.744	-5.87	2.08	Transcriptional repressor protein YY1 OS=Homo sapiens OX=9606 GN=YY1 PE=1 SV=2	103.248	FALSE
	High	FSVTMWSSDEKKD		2	1	P25490	2	1559.7	780.352	-5.14	2.82	Transcriptional repressor protein YY1 OS=Homo sapiens OX=9606 GN=YY1 PE=1 SV=2	64.6275	FALSE
	High	GSEMPAEIVE		2	4	P25490	2	1061.48	531.241	-6.08	1.82	Transcriptional repressor protein YY1 OS=Homo sapiens OX=9606 GN=YY1 PE=1 SV=2	61.3229	FALSE
	High	LSDPKQLAE		2	3	P25490; Q96MM3; O15391	1	1000.53	500.769	0.18	3.34	Transcriptional repressor protein YY1 OS=Homo sapiens OX=9606 GN=YY1 PE=1 SV=2	28.5556	FALSE
	High	NSPPDYSE		2	3	P25490	1	908.363	454.685	-0.9	2.08	Transcriptional repressor protein YY1 OS=Homo sapiens OX=9606 GN=YY1 PE=1 SV=2	22.9463	FALSE
	High	PGNKKWE		2	2	P25490	0	858.447	429.728	2.1	1.77	Transcriptional repressor protein YY1 OS=Homo sapiens OX=9606 GN=YY1 PE=1 SV=2	21.5036	FALSE
	High	QKQVQIKTLE		2	13	P25490	0	1214.71	607.859	0.95	3.28	Transcriptional repressor protein YY1 OS=Homo sapiens OX=9606 GN=YY1 PE=1 SV=2	28.3103	FALSE
	High	TIPVETIE		2	7	P25490	1	901.488	451.245	-6.35	1.83	Transcriptional repressor protein YY1 OS=Homo sapiens OX=9606 GN=YY1 PE=1 SV=2	59.2324	FALSE
	High	TLYIATDGSE		2	2	P25490	1	1069.5	535.254	-4.64	2.1	Transcriptional repressor protein YY1 OS=Homo sapiens OX=9606 GN=YY1 PE=1 SV=2	54.7212	FALSE
	High	VETIPVETIE		2	7	P25490	2	1129.6	565.304	1.18	2.45	Transcriptional repressor protein YY1 OS=Homo sapiens OX=9606 GN=YY1 PE=1 SV=2	76.8798	FALSE
	High	VILVQTRE		2	3	P25490	0	957.573	479.291	1.02	2.33	Transcriptional repressor protein YY1 OS=Homo sapiens OX=9606 GN=YY1 PE=1 SV=2	34.3933	FALSE
	High	VILVQTREE		2	123	P25490	1	1086.62	543.812	0.41	1.68	Transcriptional repressor protein YY1 OS=Homo sapiens OX=9606 GN=YY1 PE=1 SV=2	40.8561	FALSE
	High	YMTGKKLPPGGIPGID		3	29	P25490; Q96MM3	0	1643.88	548.63	-3.77	3.34	Transcriptional repressor protein YY1 OS=Homo sapiens OX=9606 GN=YY1 PE=1 SV=2	66.4217	FALSE
	High	YMTGKKLPPGGIPGIDLSD		3	5	P25490; Q96MM3	1	1959.03	653.682	3.64	3.68	Transcriptional repressor protein YY1 OS=Homo sapiens OX=9606 GN=YY1 PE=1 SV=2	80.1398	FALSE
	High	YMTGKKLPPGGIPGIDLSDPKQLAE		3	160	P25490; Q96MM3	2	2625.4	875.803	-0.38	4.73	Transcriptional repressor protein YY1 OS=Homo sapiens OX=9606 GN=YY1 PE=1 SV=2	91.8838	FALSE
High	Q7Z417	FMR1-interacting protein NUFIP2 OS=Homo sapiens OX=9606 GN=NUFIP2 PE=1 SV=1	299	35	49	76.1	8.7	695	FALSE
	Confidence	Sequence	Modifications	Charge (by Search Engine): A2 Sequest HT	# PSMs	Protein Accessions	# Missed Cleavages	Theo. MH+ [Da]	m/z [Da] (by Search Engine): A2 Sequest HT	DeltaM [ppm] (by Search Engine): A2 Sequest HT	XCorr (by Search Engine): A2 Sequest HT	Master Protein Descriptions	RT [min] (by Search Engine): A2 Sequest HT	Contaminant
	High	NLNKTIQNSSVSPTSSSSSSSSTGE	1xPhospho [S]	3	2	Q7Z417	0	2566.12	856.045	1.88	2.76	FMR1-interacting protein NUFIP2 OS=Homo sapiens OX=9606 GN=NUFIP2 PE=1 SV=1	34.666	FALSE
	High	IESQNPLASPTNTLLGSAKE	1xPhospho [S9]	3	3	Q7Z417	1	2150.04	717.349	-2.38	5.69	FMR1-interacting protein NUFIP2 OS=Homo sapiens OX=9606 GN=NUFIP2 PE=1 SV=1	93.8819	FALSE
	High	ISLKNLSSDE	1xPhospho [S7]	2	2	Q7Z417	1	1185.54	593.27	-5.34	3.77	FMR1-interacting protein NUFIP2 OS=Homo sapiens OX=9606 GN=NUFIP2 PE=1 SV=1	56.5631	FALSE
	High	SQNPLASPTNTLLGSAKE	1xPhospho [S7]	3	6	Q7Z417	0	1907.91	636.643	2.12	5.32	FMR1-interacting protein NUFIP2 OS=Homo sapiens OX=9606 GN=NUFIP2 PE=1 SV=1	88.3413	FALSE
	High	RNDSWGSFDLRAAIVYHTKE	1xPhospho [S4]	4	1	Q7Z417	2	2445.13	612.037	-4.15	2.32	FMR1-interacting protein NUFIP2 OS=Homo sapiens OX=9606 GN=NUFIP2 PE=1 SV=1	99.7851	FALSE
	High	LEKRTSPQVLGSILKSGTTSE	1xPhospho [S/T]	3	6	Q7Z417	1	2311.19	771.067	-2.33	6.01	FMR1-interacting protein NUFIP2 OS=Homo sapiens OX=9606 GN=NUFIP2 PE=1 SV=1	69.0432	FALSE
	High	MESIWNLQKQDPKRIITYNE	1xOxidation [M1]	3	2	Q7Z417	2	2522.27	841.43	1.96	3.03	FMR1-interacting protein NUFIP2 OS=Homo sapiens OX=9606 GN=NUFIP2 PE=1 SV=1	80.5742	FALSE
	High	TGPGGTSRGKPAVGDMLRKSSD	1xOxidation [M16]	4	1	Q7Z417	1	2190.09	548.279	0.66	1.31	FMR1-interacting protein NUFIP2 OS=Homo sapiens OX=9606 GN=NUFIP2 PE=1 SV=1	20.8911	FALSE
	High	NLNIVQDKIMQQE	1xOxidation [M10]	2	23	Q7Z417	1	1588.8	794.899	-5.85	3.13	FMR1-interacting protein NUFIP2 OS=Homo sapiens OX=9606 GN=NUFIP2 PE=1 SV=1	60.6757	FALSE
	High	ATNPISRVLNGNQQVVD		3	4	Q7Z417	0	1824.96	608.992	3.14	3.77	FMR1-interacting protein NUFIP2 OS=Homo sapiens OX=9606 GN=NUFIP2 PE=1 SV=1	78.7667	FALSE
	High	GSKPIWKYE		2	1	Q7Z417	0	1107.58	554.294	-2.08	1.92	FMR1-interacting protein NUFIP2 OS=Homo sapiens OX=9606 GN=NUFIP2 PE=1 SV=1	41.7402	FALSE
	High	KRTSPQVLGSILKSGTTSE		3	9	Q7Z417	0	1989.1	663.7	-5.67	7.25	FMR1-interacting protein NUFIP2 OS=Homo sapiens OX=9606 GN=NUFIP2 PE=1 SV=1	60.2029	FALSE
	High	LEKRTSPQVLGSILKSGTTSE		3	13	Q7Z417	1	2231.22	744.409	-4.92	6.48	FMR1-interacting protein NUFIP2 OS=Homo sapiens OX=9606 GN=NUFIP2 PE=1 SV=1	65.6179	FALSE
	High	IESQNPLASPTNTLLGSAKE		3	7	Q7Z417	1	2070.07	690.697	1.91	5.11	FMR1-interacting protein NUFIP2 OS=Homo sapiens OX=9606 GN=NUFIP2 PE=1 SV=1	81.6539	FALSE
	High	IIPSGTEHPVFPKAYE		2	14	Q7Z417	1	1784.92	892.96	-5.33	2.07	FMR1-interacting protein NUFIP2 OS=Homo sapiens OX=9606 GN=NUFIP2 PE=1 SV=1	63.6855	FALSE
	High	LQKADTSSQGALVFLSKDYE		3	10	Q7Z417	2	2200.11	734.046	4.26	5.83	FMR1-interacting protein NUFIP2 OS=Homo sapiens OX=9606 GN=NUFIP2 PE=1 SV=1	82.7195	FALSE
	High	LRAAIVYHTKE		2	4	Q7Z417	0	1300.74	650.872	-0.17	2.59	FMR1-interacting protein NUFIP2 OS=Homo sapiens OX=9606 GN=NUFIP2 PE=1 SV=1	27.6503	FALSE
	High	ISLKNLSSD		2	1	Q7Z417	0	976.531	488.768	-2.05	2.61	FMR1-interacting protein NUFIP2 OS=Homo sapiens OX=9606 GN=NUFIP2 PE=1 SV=1	46.3288	FALSE
	High	ISLKNLSSDE		2	20	Q7Z417	1	1105.57	553.288	-3.82	2.5	FMR1-interacting protein NUFIP2 OS=Homo sapiens OX=9606 GN=NUFIP2 PE=1 SV=1	50.5925	FALSE
	High	MESIWNLQKQD		2	1	Q7Z417	1	1391.66	696.337	2.69	2.12	FMR1-interacting protein NUFIP2 OS=Homo sapiens OX=9606 GN=NUFIP2 PE=1 SV=1	79.19	FALSE
	High	MESIWNLQKQDPKRIITYNE		3	12	Q7Z417	2	2506.28	836.096	-1.18	5.08	FMR1-interacting protein NUFIP2 OS=Homo sapiens OX=9606 GN=NUFIP2 PE=1 SV=1	91.5852	FALSE
	High	MLRKSSDSKPGVSSKKFD		4	3	Q7Z417	1	1997.05	500.017	-0.66	4.1	FMR1-interacting protein NUFIP2 OS=Homo sapiens OX=9606 GN=NUFIP2 PE=1 SV=1	22.2575	FALSE
	High	NLNKTIQNSSVSPTSSSSSSSSTGE		2	9	Q7Z417	0	2486.15	1243.58	0.85	5.71	FMR1-interacting protein NUFIP2 OS=Homo sapiens OX=9606 GN=NUFIP2 PE=1 SV=1	33.4867	FALSE
	High	NLNIVQDKIMQQE		2	33	Q7Z417	1	1572.81	786.907	1.14	4.09	FMR1-interacting protein NUFIP2 OS=Homo sapiens OX=9606 GN=NUFIP2 PE=1 SV=1	73.5842	FALSE
	High	PSAGPETVTGKSSE		2	2	Q7Z417	1	1346.64	673.825	-1.21	4.43	FMR1-interacting protein NUFIP2 OS=Homo sapiens OX=9606 GN=NUFIP2 PE=1 SV=1	20.8154	FALSE
	High	QKGNRVDGSKPIWKYE		3	13	Q7Z417	1	1905	635.671	0.45	4.32	FMR1-interacting protein NUFIP2 OS=Homo sapiens OX=9606 GN=NUFIP2 PE=1 SV=1	38.394	FALSE
	High	QKHTLQQHQETPKKKTGYGE		5	1	Q7Z417	1	2366.22	474.049	-1.71	2.59	FMR1-interacting protein NUFIP2 OS=Homo sapiens OX=9606 GN=NUFIP2 PE=1 SV=1	19.1683	FALSE
	High	RNDSWGSFDLRAAIVYHTKE		4	3	Q7Z417	2	2365.17	592.046	-2.23	5.04	FMR1-interacting protein NUFIP2 OS=Homo sapiens OX=9606 GN=NUFIP2 PE=1 SV=1	93.756	FALSE
	High	SGALSLEPSHIGD		2	8	Q7Z417	1	1282.63	641.815	-3.76	2.56	FMR1-interacting protein NUFIP2 OS=Homo sapiens OX=9606 GN=NUFIP2 PE=1 SV=1	59.5309	FALSE
	High	SGALSLEPSHIGDLQKAD		3	1	Q7Z417	2	1837.93	613.312	-4.23	4.11	FMR1-interacting protein NUFIP2 OS=Homo sapiens OX=9606 GN=NUFIP2 PE=1 SV=1	66.6196	FALSE
	High	SKPGVSSKKFDDRPKGKHASAVASKE		4	6	Q7Z417	2	2741.47	686.122	-0.91	2.57	FMR1-interacting protein NUFIP2 OS=Homo sapiens OX=9606 GN=NUFIP2 PE=1 SV=1	20.7403	FALSE
	High	SIWNLQKQD		2	1	Q7Z417	0	1131.58	566.288	-9.91	2.41	FMR1-interacting protein NUFIP2 OS=Homo sapiens OX=9606 GN=NUFIP2 PE=1 SV=1	63.4488	FALSE
	High	SIWNLQKQDPKRIITYNE		3	6	Q7Z417	1	2246.19	749.405	3.36	4.93	FMR1-interacting protein NUFIP2 OS=Homo sapiens OX=9606 GN=NUFIP2 PE=1 SV=1	80.3365	FALSE
	High	SQNPLASPTNTLLGSAKE		3	12	Q7Z417	0	1827.94	609.987	0.31	4.98	FMR1-interacting protein NUFIP2 OS=Homo sapiens OX=9606 GN=NUFIP2 PE=1 SV=1	74.2477	FALSE
	High	SVLQDMSLTSAAVE		2	2	Q7Z417	1	1450.71	725.854	-5.64	2.3	FMR1-interacting protein NUFIP2 OS=Homo sapiens OX=9606 GN=NUFIP2 PE=1 SV=1	105.183	FALSE
	High	TFKPDYSE		2	6	Q7Z417	1	986.447	493.727	-0.31	2.41	FMR1-interacting protein NUFIP2 OS=Homo sapiens OX=9606 GN=NUFIP2 PE=1 SV=1	32.1621	FALSE
	High	TFKPDYSEQKGNRVD		4	3	Q7Z417	2	1783.86	446.721	-0.34	2.71	FMR1-interacting protein NUFIP2 OS=Homo sapiens OX=9606 GN=NUFIP2 PE=1 SV=1	25.0029	FALSE
	High	TGPGGTSRGKPAVGD		2	3	Q7Z417	0	1356.69	678.846	-1.64	2.45	FMR1-interacting protein NUFIP2 OS=Homo sapiens OX=9606 GN=NUFIP2 PE=1 SV=1	18.3228	FALSE
	High	TGPGGTSRGKPAVGDMLRKSSD		3	3	Q7Z417	1	2174.1	725.373	3.09	2.12	FMR1-interacting protein NUFIP2 OS=Homo sapiens OX=9606 GN=NUFIP2 PE=1 SV=1	29.5239	FALSE
	High	TSSQGALVFLSKDYE		2	3	Q7Z417	1	1644.81	822.908	-1.98	4.27	FMR1-interacting protein NUFIP2 OS=Homo sapiens OX=9606 GN=NUFIP2 PE=1 SV=1	93.7347	FALSE
	High	TSVPTLKQGLE		2	18	Q7Z417	0	1172.65	586.829	-1.27	2.09	FMR1-interacting protein NUFIP2 OS=Homo sapiens OX=9606 GN=NUFIP2 PE=1 SV=1	45.7099	FALSE
	High	VTFQGEYPATLVSQGAE		2	16	Q7Z417	1	1796.87	898.936	-3.17	3.97	FMR1-interacting protein NUFIP2 OS=Homo sapiens OX=9606 GN=NUFIP2 PE=1 SV=1	94.6936	FALSE
	High	YPATLVSQGAE		2	1	Q7Z417	0	1135.56	568.282	-4.97	2.42	FMR1-interacting protein NUFIP2 OS=Homo sapiens OX=9606 GN=NUFIP2 PE=1 SV=1	52.4792	FALSE
	High	YSEQKGNRVDGSKPIWKYE		3	4	Q7Z417	2	2284.14	762.049	-1.05	4.87	FMR1-interacting protein NUFIP2 OS=Homo sapiens OX=9606 GN=NUFIP2 PE=1 SV=1	41.5419	FALSE
High	Q4VCS5	Angiomotin OS=Homo sapiens OX=9606 GN=AMOT PE=1 SV=1	227	34	35	118	7.64	1084	FALSE
	Confidence	Sequence	Modifications	Charge (by Search Engine): A2 Sequest HT	# PSMs	Protein Accessions	# Missed Cleavages	Theo. MH+ [Da]	m/z [Da] (by Search Engine): A2 Sequest HT	DeltaM [ppm] (by Search Engine): A2 Sequest HT	XCorr (by Search Engine): A2 Sequest HT	Master Protein Descriptions	RT [min] (by Search Engine): A2 Sequest HT	Contaminant
	High	TTVISHSPNTSYD	1xPhospho [S7]	2	1	Q4VCS5	0	1501.62	751.314	-0.12	1.99	Angiomotin OS=Homo sapiens OX=9606 GN=AMOT PE=1 SV=1	34.425	FALSE
	High	TTVISHSPNTSYDTALE	1xPhospho [S7]	3	2	Q4VCS5	1	1915.83	639.279	-4.93	4.38	Angiomotin OS=Homo sapiens OX=9606 GN=AMOT PE=1 SV=1	62.0927	FALSE
	High	GRPSVQRLNPGKMHQDE	1xPhospho [S4]	4	2	Q4VCS5	1	2028.94	507.991	-0.53	3.43	Angiomotin OS=Homo sapiens OX=9606 GN=AMOT PE=1 SV=1	27.8722	FALSE
	High	GLRDLKQGHVRSLSE	1xPhospho [S14]	3	5	Q4VCS5	1	1774.9	592.304	0.08	5.02	Angiomotin OS=Homo sapiens OX=9606 GN=AMOT PE=1 SV=1	36.9968	FALSE
	High	FYKAQGPLPNQHSLKGME	1xPhospho [S13]	3	1	Q4VCS5	0	2124.99	708.998	-6.04	4.02	Angiomotin OS=Homo sapiens OX=9606 GN=AMOT PE=1 SV=1	55.4988	FALSE
	High	KQLSPRMQNNEELPTYE	1xOxidation [M7]	3	4	Q4VCS5	2	2093	698.337	-0.33	2.17	Angiomotin OS=Homo sapiens OX=9606 GN=AMOT PE=1 SV=1	39.2634	FALSE
	High	GQLMRYQHPPE	1xOxidation [M4]	3	2	Q4VCS5	0	1371.65	457.887	-0.58	2.51	Angiomotin OS=Homo sapiens OX=9606 GN=AMOT PE=1 SV=1	25.2937	FALSE
	High	ADMTKWE	1xOxidation [M3]	2	2	Q4VCS5; Q9Y2J4; Q8IY63	1	896.382	448.694	-0.3	2.12	Angiomotin OS=Homo sapiens OX=9606 GN=AMOT PE=1 SV=1	24.2361	FALSE
	High	MRNSEEQPSGGTTVLQRLLQE	1xOxidation [M1]	3	4	Q4VCS5	2	2389.18	797.06	-5.3	5.16	Angiomotin OS=Homo sapiens OX=9606 GN=AMOT PE=1 SV=1	100.559	FALSE
	High	FYKAQGPLPNQHSLKGME	1xOxidation [M17]	3	9	Q4VCS5	0	2061.02	687.68	0.96	5.88	Angiomotin OS=Homo sapiens OX=9606 GN=AMOT PE=1 SV=1	38.9377	FALSE
	High	GRPSVQRLNPGKMHQDE	1xOxidation [M13]	4	9	Q4VCS5	1	1964.97	491.998	-0.6	4.35	Angiomotin OS=Homo sapiens OX=9606 GN=AMOT PE=1 SV=1	22.2508	FALSE
	High	MRNSEEQPSGGTTVLQRLLQE	1xAcetyl [N-Term]	3	4	Q4VCS5	2	2415.19	805.737	1.85	6.47	Angiomotin OS=Homo sapiens OX=9606 GN=AMOT PE=1 SV=1	123.722	FALSE
	High	AAATVAAQRD		2	1	Q4VCS5	0	973.506	487.256	-1.98	2.64	Angiomotin OS=Homo sapiens OX=9606 GN=AMOT PE=1 SV=1	17.9517	FALSE
	High	ADMTKWE		2	3	Q4VCS5; Q9Y2J4; Q8IY63	1	880.387	440.697	0.07	2.34	Angiomotin OS=Homo sapiens OX=9606 GN=AMOT PE=1 SV=1	39.3655	FALSE
	High	AMIKVLQQRSRKEPSKTE		4	5	Q4VCS5	1	2129.19	533.053	1.18	2.86	Angiomotin OS=Homo sapiens OX=9606 GN=AMOT PE=1 SV=1	29.856	FALSE
	High	DTRKTISQLFAKNKE		3	6	Q4VCS5	1	1778.98	593.662	-2.05	5.8	Angiomotin OS=Homo sapiens OX=9606 GN=AMOT PE=1 SV=1	47.9481	FALSE
	High	EQPSGGTTVLQRLLQE		2	8	Q4VCS5	1	1755.92	878.465	-0.37	2.8	Angiomotin OS=Homo sapiens OX=9606 GN=AMOT PE=1 SV=1	116.935	FALSE
	High	FYKAQGPLPNQHSLKGME		4	15	Q4VCS5	0	2045.03	512.011	-2.78	4.09	Angiomotin OS=Homo sapiens OX=9606 GN=AMOT PE=1 SV=1	47.7893	FALSE
	High	GLRDLKQGHVRSLSE		3	12	Q4VCS5	1	1694.93	565.648	0.6	4.25	Angiomotin OS=Homo sapiens OX=9606 GN=AMOT PE=1 SV=1	37.2797	FALSE
	High	GQLMRYQHPPE		2	5	Q4VCS5	0	1355.65	678.332	2.38	1.8	Angiomotin OS=Homo sapiens OX=9606 GN=AMOT PE=1 SV=1	33.428	FALSE
	High	GRIKTLHAQIIE		2	6	Q4VCS5	0	1378.82	689.912	0.68	2.4	Angiomotin OS=Homo sapiens OX=9606 GN=AMOT PE=1 SV=1	40.9843	FALSE
	High	GRIKTLHAQIIEKD		4	2	Q4VCS5	1	1621.94	406.24	0.11	3.56	Angiomotin OS=Homo sapiens OX=9606 GN=AMOT PE=1 SV=1	34.2644	FALSE
	High	GRPSVQRLNPGKMHQDE		4	15	Q4VCS5	1	1948.98	488	0.44	4.88	Angiomotin OS=Homo sapiens OX=9606 GN=AMOT PE=1 SV=1	26.9966	FALSE
	High	GSEDTRKTISQLFAKNKE		3	22	Q4VCS5	2	2052.07	684.694	-2.68	6.35	Angiomotin OS=Homo sapiens OX=9606 GN=AMOT PE=1 SV=1	51.3115	FALSE
	High	HRLNQPGRTE		3	1	Q4VCS5	0	1207.63	403.214	-1.87	3.41	Angiomotin OS=Homo sapiens OX=9606 GN=AMOT PE=1 SV=1	18.2881	FALSE
	High	KDAMIKVLQQRSRKEPSKTE		4	6	Q4VCS5	2	2372.31	593.833	0.8	3.75	Angiomotin OS=Homo sapiens OX=9606 GN=AMOT PE=1 SV=1	33.2014	FALSE
	High	KEERILALE		2	3	Q4VCS5; Q8IY63	2	1100.63	550.818	-1.56	2.91	Angiomotin OS=Homo sapiens OX=9606 GN=AMOT PE=1 SV=1	45.2203	FALSE
	High	KQLSPRMQNNEE		3	1	Q4VCS5	1	1473.71	491.908	-1.44	2.26	Angiomotin OS=Homo sapiens OX=9606 GN=AMOT PE=1 SV=1	20.6977	FALSE
	High	KQLSPRMQNNEELPTYE		3	15	Q4VCS5	2	2077	693.003	-3.41	3.65	Angiomotin OS=Homo sapiens OX=9606 GN=AMOT PE=1 SV=1	48.4575	FALSE
	High	KSWKGSLGILLGGDYRAE		3	1	Q4VCS5	1	1950.04	650.683	-4.69	1.04	Angiomotin OS=Homo sapiens OX=9606 GN=AMOT PE=1 SV=1	99.6906	FALSE
	High	LATARSTNE		2	1	Q4VCS5	0	962.49	481.748	-0.95	1.09	Angiomotin OS=Homo sapiens OX=9606 GN=AMOT PE=1 SV=1	17.7115	FALSE
	High	LKQGHVRSLSE		3	1	Q4VCS5; Q8IY63	0	1253.7	418.57	-1.18	2.76	Angiomotin OS=Homo sapiens OX=9606 GN=AMOT PE=1 SV=1	20.851	FALSE
	High	IRDQALSNAQAKVVKLE		3	4	Q4VCS5	1	1883.07	628.359	-5.12	5.4	Angiomotin OS=Homo sapiens OX=9606 GN=AMOT PE=1 SV=1	49.4329	FALSE
	High	IRRMHDFNRDLRE		3	6	Q4VCS5	2	1757.9	586.638	0.8	2.64	Angiomotin OS=Homo sapiens OX=9606 GN=AMOT PE=1 SV=1	35.0161	FALSE
	High	MRNSEEQPSGGTTVLQRLLQE		3	9	Q4VCS5	2	2373.18	791.728	-5.52	6.55	Angiomotin OS=Homo sapiens OX=9606 GN=AMOT PE=1 SV=1	103.657	FALSE
	High	NLVKSSSKREALE		3	1	Q4VCS5	1	1460.81	487.607	-1.05	2.85	Angiomotin OS=Homo sapiens OX=9606 GN=AMOT PE=1 SV=1	23.693	FALSE
	High	NVMRHFALD		2	5	Q4VCS5	0	1102.55	551.775	-3.35	1.8	Angiomotin OS=Homo sapiens OX=9606 GN=AMOT PE=1 SV=1	51.7535	FALSE
	High	NVMRHFALDAAATVAAQRD		3	1	Q4VCS5	1	2057.03	686.346	-5.82	1.83	Angiomotin OS=Homo sapiens OX=9606 GN=AMOT PE=1 SV=1	64.7061	FALSE
	High	QALSNAQAKVVKLEEE		2	3	Q4VCS5	2	1756.94	878.975	-1.12	3.12	Angiomotin OS=Homo sapiens OX=9606 GN=AMOT PE=1 SV=1	47.4949	FALSE
	High	RKTPIQILGQEPDAE		2	7	Q4VCS5	2	1694.91	847.952	-6.26	3.17	Angiomotin OS=Homo sapiens OX=9606 GN=AMOT PE=1 SV=1	59.9223	FALSE
	High	RLMQMSLATSGVKAHPPVTSAPLSPPQPNDLYKNPTSSSE		5	4	Q4VCS5	1	4234.13	847.632	1.46	7.06	Angiomotin OS=Homo sapiens OX=9606 GN=AMOT PE=1 SV=1	89.5311	FALSE
	High	TANKQLAEKEYE		2	1	Q4VCS5	2	1423.71	712.356	-0.84	1.62	Angiomotin OS=Homo sapiens OX=9606 GN=AMOT PE=1 SV=1	21.294	FALSE
	High	TRKTISQLFAKNKE		4	1	Q4VCS5	0	1663.95	416.742	-0.89	2.03	Angiomotin OS=Homo sapiens OX=9606 GN=AMOT PE=1 SV=1	38.4676	FALSE
	High	TTVISHSPNTSYD		2	4	Q4VCS5	0	1421.65	711.331	-0.05	3.42	Angiomotin OS=Homo sapiens OX=9606 GN=AMOT PE=1 SV=1	29.6061	FALSE
	High	TTVISHSPNTSYDTALE		2	4	Q4VCS5	1	1835.87	918.432	-5.26	3.88	Angiomotin OS=Homo sapiens OX=9606 GN=AMOT PE=1 SV=1	54.5504	FALSE
	High	VLSPQDHHQQLVAHAARQEPQGQE		3	3	Q4VCS5	2	2703.33	901.784	0.94	5.54	Angiomotin OS=Homo sapiens OX=9606 GN=AMOT PE=1 SV=1	31.9518	FALSE
High	P0C1U8	SWISS-PROT:P0C1U8 Endoproteinase Glu-C (V8 -Glutamyl endopeptidase - Staphylococcus aureus.	215	36	65	36.3	5.19	336	TRUE
	Confidence	Sequence	Modifications	Charge (by Search Engine): A2 Sequest HT	# PSMs	Protein Accessions	# Missed Cleavages	Theo. MH+ [Da]	m/z [Da] (by Search Engine): A2 Sequest HT	DeltaM [ppm] (by Search Engine): A2 Sequest HT	XCorr (by Search Engine): A2 Sequest HT	Master Protein Descriptions	RT [min] (by Search Engine): A2 Sequest HT	Contaminant
	High	VVKPATMSNNAE	1xOxidation [M7]	2	8	P0C1U8	0	1276.62	638.813	-1.85	2.75	SWISS-PROT:P0C1U8 Endoproteinase Glu-C (V8 -Glutamyl endopeptidase - Staphylococcus aureus.	19.0005	TRUE
	High	AMQYDLSTTGGNSGSPVFNEKNE	1xOxidation [M2]	3	5	P0C1U8	2	2462.08	821.359	-6.06	5.68	SWISS-PROT:P0C1U8 Endoproteinase Glu-C (V8 -Glutamyl endopeptidase - Staphylococcus aureus.	61.6091	TRUE
	High	TQVNQNITVTGYPGDKPVATMWE	1xOxidation [M21]	3	17	P0C1U8	1	2565.23	855.75	2.69	4.49	SWISS-PROT:P0C1U8 Endoproteinase Glu-C (V8 -Glutamyl endopeptidase - Staphylococcus aureus.	81.8686	TRUE
	High	AMQYDLSTTGGNSGSPVFNE		3	4	P0C1U8	1	2074.9	692.306	0.57	4.69	SWISS-PROT:P0C1U8 Endoproteinase Glu-C (V8 -Glutamyl endopeptidase - Staphylococcus aureus.	88.1336	TRUE
	High	AMQYDLSTTGGNSGSPVFNEKNE		2	5	P0C1U8	2	2446.08	1223.54	-1.39	3.62	SWISS-PROT:P0C1U8 Endoproteinase Glu-C (V8 -Glutamyl endopeptidase - Staphylococcus aureus.	70.9689	TRUE
	High	APTGTFIASGVVVGKD		2	5	P0C1U8	0	1518.82	759.91	-2.48	5.4	SWISS-PROT:P0C1U8 Endoproteinase Glu-C (V8 -Glutamyl endopeptidase - Staphylococcus aureus.	69.0732	TRUE
	High	APTGTFIASGVVVGKDTLLTNKHVVD		4	11	P0C1U8	1	2639.44	660.613	-3.4	8.58	SWISS-PROT:P0C1U8 Endoproteinase Glu-C (V8 -Glutamyl endopeptidase - Staphylococcus aureus.	96.1954	TRUE
	High	ATHGDPHALKAFPSAINQD		3	2	P0C1U8	1	1989.98	663.997	-1.26	5.42	SWISS-PROT:P0C1U8 Endoproteinase Glu-C (V8 -Glutamyl endopeptidase - Staphylococcus aureus.	45.6621	TRUE
	High	ATHGDPHALKAFPSAINQDNYPNGGFTAE		3	5	P0C1U8	2	3040.42	1014.14	0.28	4.75	SWISS-PROT:P0C1U8 Endoproteinase Glu-C (V8 -Glutamyl endopeptidase - Staphylococcus aureus.	75.3525	TRUE
	High	GDLAIVKFSPNE		2	4	P0C1U8	1	1289.67	645.341	1.23	3.38	SWISS-PROT:P0C1U8 Endoproteinase Glu-C (V8 -Glutamyl endopeptidase - Staphylococcus aureus.	77.0612	TRUE
	High	GDLAIVKFSPNEQNKHIGE		3	23	P0C1U8	2	2096.08	699.361	-4.44	5.98	SWISS-PROT:P0C1U8 Endoproteinase Glu-C (V8 -Glutamyl endopeptidase - Staphylococcus aureus.	62.2264	TRUE
	High	LAIVKFSPNE		2	5	P0C1U8	0	1117.63	559.314	-3.88	3.5	SWISS-PROT:P0C1U8 Endoproteinase Glu-C (V8 -Glutamyl endopeptidase - Staphylococcus aureus.	66.8	TRUE
	High	LAIVKFSPNEQNKHIGE		3	42	P0C1U8	1	1924.03	642.013	-2.98	5.46	SWISS-PROT:P0C1U8 Endoproteinase Glu-C (V8 -Glutamyl endopeptidase - Staphylococcus aureus.	49.5861	TRUE
	High	LSTTGGNSGSPVFNE		2	5	P0C1U8	0	1466.68	733.838	-5.05	2.75	SWISS-PROT:P0C1U8 Endoproteinase Glu-C (V8 -Glutamyl endopeptidase - Staphylococcus aureus.	54.7493	TRUE
	High	LSTTGGNSGSPVFNEKNE		2	10	P0C1U8	1	1837.86	919.432	0.14	3.9	SWISS-PROT:P0C1U8 Endoproteinase Glu-C (V8 -Glutamyl endopeptidase - Staphylococcus aureus.	38.7549	TRUE
	High	NPDNPNNPD		2	1	P0C1U8	1	996.402	498.704	-1.79	1.7	SWISS-PROT:P0C1U8 Endoproteinase Glu-C (V8 -Glutamyl endopeptidase - Staphylococcus aureus.	17.7251	TRUE
	High	NPDNPNNPDNPNNPD		2	7	P0C1U8	2	1647.66	824.337	2.01	4.13	SWISS-PROT:P0C1U8 Endoproteinase Glu-C (V8 -Glutamyl endopeptidase - Staphylococcus aureus.	19.4445	TRUE
	High	NPNNPDEPNNPD		2	2	P0C1U8	2	1336.54	668.774	0.84	2.19	SWISS-PROT:P0C1U8 Endoproteinase Glu-C (V8 -Glutamyl endopeptidase - Staphylococcus aureus.	18.9238	TRUE
	High	NPNNPDNPNNPD		2	1	P0C1U8	1	1321.54	661.273	-1.45	1.15	SWISS-PROT:P0C1U8 Endoproteinase Glu-C (V8 -Glutamyl endopeptidase - Staphylococcus aureus.	18.2754	TRUE
	High	NPNNPDNPNNPDE		2	1	P0C1U8	2	1450.58	725.795	0.53	1.61	SWISS-PROT:P0C1U8 Endoproteinase Glu-C (V8 -Glutamyl endopeptidase - Staphylococcus aureus.	19.1513	TRUE
	High	NVRNFLKQNIE		2	9	P0C1U8	0	1374.75	687.874	-5.31	2.09	SWISS-PROT:P0C1U8 Endoproteinase Glu-C (V8 -Glutamyl endopeptidase - Staphylococcus aureus.	61.1115	TRUE
	High	NVRNFLKQNIED		2	1	P0C1U8	1	1489.78	745.387	-5.92	1.92	SWISS-PROT:P0C1U8 Endoproteinase Glu-C (V8 -Glutamyl endopeptidase - Staphylococcus aureus.	62.8057	TRUE
	High	PHALKAFPSAINQDNYPNGGFTAE		3	1	P0C1U8	1	2559.23	853.748	1.37	2.85	SWISS-PROT:P0C1U8 Endoproteinase Glu-C (V8 -Glutamyl endopeptidase - Staphylococcus aureus.	80.0464	TRUE
	High	PNNPDNPNNPD		2	1	P0C1U8	1	1207.5	604.25	-3.15	1.83	SWISS-PROT:P0C1U8 Endoproteinase Glu-C (V8 -Glutamyl endopeptidase - Staphylococcus aureus.	18.2028	TRUE
	High	PNNPDNPNNPDNPD		2	4	P0C1U8	2	1533.62	767.312	-1.75	3.18	SWISS-PROT:P0C1U8 Endoproteinase Glu-C (V8 -Glutamyl endopeptidase - Staphylococcus aureus.	19.8295	TRUE
	High	QITKYSGE		2	1	P0C1U8	0	925.463	463.235	-0.68	1.65	SWISS-PROT:P0C1U8 Endoproteinase Glu-C (V8 -Glutamyl endopeptidase - Staphylococcus aureus.	20.5511	TRUE
	High	QITKYSGEGDLAIVKFSPNE		3	2	P0C1U8	2	2196.12	732.712	0.76	3.25	SWISS-PROT:P0C1U8 Endoproteinase Glu-C (V8 -Glutamyl endopeptidase - Staphylococcus aureus.	80.5419	TRUE
	High	QPNNPDNPDNPNNPD		2	2	P0C1U8	2	1661.68	831.343	0.35	3.5	SWISS-PROT:P0C1U8 Endoproteinase Glu-C (V8 -Glutamyl endopeptidase - Staphylococcus aureus.	20.1711	TRUE
	High	RHQITDTTNGHYAPVTYIQVE		4	1	P0C1U8	1	2443.2	611.552	-5.94	4.99	SWISS-PROT:P0C1U8 Endoproteinase Glu-C (V8 -Glutamyl endopeptidase - Staphylococcus aureus.	64.5894	TRUE
	High	SKGKITYLKGE		3	2	P0C1U8	0	1223.7	408.571	-0.38	2.44	SWISS-PROT:P0C1U8 Endoproteinase Glu-C (V8 -Glutamyl endopeptidase - Staphylococcus aureus.	22.9799	TRUE
	High	SKGKITYLKGEAMQYD		3	1	P0C1U8	1	1831.93	611.313	-1.26	2.28	SWISS-PROT:P0C1U8 Endoproteinase Glu-C (V8 -Glutamyl endopeptidase - Staphylococcus aureus.	42.3829	TRUE
	High	SKGKITYLKGEAMQYDLSTTGGNSGSPVFNE		4	2	P0C1U8	2	3279.58	820.652	1.22	4.05	SWISS-PROT:P0C1U8 Endoproteinase Glu-C (V8 -Glutamyl endopeptidase - Staphylococcus aureus.	79.891	TRUE
	High	TLLTNKHVVD		2	4	P0C1U8	0	1139.64	570.325	0.8	2.3	SWISS-PROT:P0C1U8 Endoproteinase Glu-C (V8 -Glutamyl endopeptidase - Staphylococcus aureus.	33.4445	TRUE
	High	TLLTNKHVVDATHGDPHALKAFPSAINQD		4	2	P0C1U8	2	3110.6	778.406	-0.05	4.15	SWISS-PROT:P0C1U8 Endoproteinase Glu-C (V8 -Glutamyl endopeptidase - Staphylococcus aureus.	70.5616	TRUE
	High	TQVNQNITVTGYPGDKPVATMWE		3	7	P0C1U8	1	2549.23	850.411	-5.98	4.43	SWISS-PROT:P0C1U8 Endoproteinase Glu-C (V8 -Glutamyl endopeptidase - Staphylococcus aureus.	99.1154	TRUE
	High	TQVNQNITVTGYPGDKPVATMWESKGKITYLKGE		5	3	P0C1U8	2	3753.92	751.586	-3.59	5.28	SWISS-PROT:P0C1U8 Endoproteinase Glu-C (V8 -Glutamyl endopeptidase - Staphylococcus aureus.	89.8408	TRUE
	High	TTNGHYAPVTYIQVE		2	1	P0C1U8	0	1692.82	846.913	-2.7	2.48	SWISS-PROT:P0C1U8 Endoproteinase Glu-C (V8 -Glutamyl endopeptidase - Staphylococcus aureus.	69.4247	TRUE
	High	VVKPATMSNNAE		2	6	P0C1U8	0	1260.63	630.816	-0.67	2.85	SWISS-PROT:P0C1U8 Endoproteinase Glu-C (V8 -Glutamyl endopeptidase - Staphylococcus aureus.	22.2343	TRUE
	High	VVKPATMSNNAETQVNQNITVTGYPGDKPVATMWE		4	2	P0C1U8	2	3790.84	948.463	-3.38	2.34	SWISS-PROT:P0C1U8 Endoproteinase Glu-C (V8 -Glutamyl endopeptidase - Staphylococcus aureus.	97.0556	TRUE
High	Q96QC0	Serine/threonine-protein phosphatase 1 regulatory subunit 10 OS=Homo sapiens OX=9606 GN=PPP1R10 PE=1 SV=1	196	28	36	99	9.17	940	FALSE
	Confidence	Sequence	Modifications	Charge (by Search Engine): A2 Sequest HT	# PSMs	Protein Accessions	# Missed Cleavages	Theo. MH+ [Da]	m/z [Da] (by Search Engine): A2 Sequest HT	DeltaM [ppm] (by Search Engine): A2 Sequest HT	XCorr (by Search Engine): A2 Sequest HT	Master Protein Descriptions	RT [min] (by Search Engine): A2 Sequest HT	Contaminant
	High	KKYKPLNTTPNATKE	1xPhospho [T8]	3	1	Q96QC0	0	1812.93	604.979	-1.17	2.28	Serine/threonine-protein phosphatase 1 regulatory subunit 10 OS=Homo sapiens OX=9606 GN=PPP1R10 PE=1 SV=1	20.8599	FALSE
	High	ADRPGTPVPPVEVPE	1xPhospho [T6]	2	2	Q96QC0	2	1639.77	820.386	-5.25	2.34	Serine/threonine-protein phosphatase 1 regulatory subunit 10 OS=Homo sapiens OX=9606 GN=PPP1R10 PE=1 SV=1	61.0619	FALSE
	High	KYNLKPIPLKRQSNVAAPGDATPPAE	1xPhospho [T22]	3	2	Q96QC0	1	2855.48	952.492	-7.44	2.18	Serine/threonine-protein phosphatase 1 regulatory subunit 10 OS=Homo sapiens OX=9606 GN=PPP1R10 PE=1 SV=1	54.5049	FALSE
	High	GKTSTEPSTAKPSSPEPAPPSE	1xPhospho [S]	3	4	Q96QC0	2	2262.02	754.677	-0.64	4.9	Serine/threonine-protein phosphatase 1 regulatory subunit 10 OS=Homo sapiens OX=9606 GN=PPP1R10 PE=1 SV=1	22.5839	FALSE
	High	PSTAKPSSPEPAPPSE	1xPhospho [S]	2	4	Q96QC0	1	1658.73	829.87	0.63	2.31	Serine/threonine-protein phosphatase 1 regulatory subunit 10 OS=Homo sapiens OX=9606 GN=PPP1R10 PE=1 SV=1	23.3599	FALSE
	High	ILTSIMGSPNSHPSEE	1xPhospho [S8]; 1xOxidation [M6]	2	2	Q96QC0	1	1794.76	897.884	-0.96	1.33	Serine/threonine-protein phosphatase 1 regulatory subunit 10 OS=Homo sapiens OX=9606 GN=PPP1R10 PE=1 SV=1	45.6038	FALSE
	High	ILTSIMGSPNSHPSEE	1xPhospho [S8]	2	8	Q96QC0	1	1778.77	889.886	-1.47	3.25	Serine/threonine-protein phosphatase 1 regulatory subunit 10 OS=Homo sapiens OX=9606 GN=PPP1R10 PE=1 SV=1	70.7375	FALSE
	High	AKPVESPGDPNQLTRKGRKRKSVTWPE	1xPhospho [S6]	4	2	Q96QC0	2	3141.63	786.163	-0.61	3.19	Serine/threonine-protein phosphatase 1 regulatory subunit 10 OS=Homo sapiens OX=9606 GN=PPP1R10 PE=1 SV=1	39.5116	FALSE
	High	GLGFLDALNSAPVPGIKIKKKKKVLSPTAAKPSPFE	1xPhospho [S26]	5	6	Q96QC0	1	3827.16	766.235	-3.07	6.93	Serine/threonine-protein phosphatase 1 regulatory subunit 10 OS=Homo sapiens OX=9606 GN=PPP1R10 PE=1 SV=1	111.894	FALSE
	High	ALNSAPVPGIKIKKKKKVLSPTAAKPSPFE	1xPhospho [S20]	5	5	Q96QC0	0	3224.85	645.773	-5.81	6.21	Serine/threonine-protein phosphatase 1 regulatory subunit 10 OS=Homo sapiens OX=9606 GN=PPP1R10 PE=1 SV=1	60.721	FALSE
	High	ILTSIMGSPNSHPSEE	1xOxidation [M6]	2	12	Q96QC0	1	1714.8	857.901	-0.35	3.79	Serine/threonine-protein phosphatase 1 regulatory subunit 10 OS=Homo sapiens OX=9606 GN=PPP1R10 PE=1 SV=1	39.2471	FALSE
	High	LMDTASLEPGALD	1xOxidation [M2]	2	1	Q96QC0	2	1348.63	674.817	-2.46	1.51	Serine/threonine-protein phosphatase 1 regulatory subunit 10 OS=Homo sapiens OX=9606 GN=PPP1R10 PE=1 SV=1	69.3259	FALSE
	High	VKSVDGISKIFSLMKE	1xOxidation [M14]	4	2	Q96QC0	1	1796.98	450.002	1.29	3.35	Serine/threonine-protein phosphatase 1 regulatory subunit 10 OS=Homo sapiens OX=9606 GN=PPP1R10 PE=1 SV=1	79.1611	FALSE
	High	IKVKIIPPQPME	1xOxidation [M11]	3	6	Q96QC0	0	1408.82	470.279	-1.15	3.34	Serine/threonine-protein phosphatase 1 regulatory subunit 10 OS=Homo sapiens OX=9606 GN=PPP1R10 PE=1 SV=1	47.0234	FALSE
	High	ADRPGTPVPPVEVPE		2	2	Q96QC0	2	1559.81	780.402	-5.85	1.7	Serine/threonine-protein phosphatase 1 regulatory subunit 10 OS=Homo sapiens OX=9606 GN=PPP1R10 PE=1 SV=1	58.4834	FALSE
	High	AKPVESPGDPNQLTRKGRKRKSVTWPE		5	6	Q96QC0	2	3061.67	613.139	0.13	3.32	Serine/threonine-protein phosphatase 1 regulatory subunit 10 OS=Homo sapiens OX=9606 GN=PPP1R10 PE=1 SV=1	39.1742	FALSE
	High	ALNSAPVPGIKIKKKKKVLSPTAAKPSPFE		5	1	Q96QC0	0	3144.89	629.782	-1.69	1.87	Serine/threonine-protein phosphatase 1 regulatory subunit 10 OS=Homo sapiens OX=9606 GN=PPP1R10 PE=1 SV=1	58.6856	FALSE
	High	GKSRTTLPERPLTE		3	8	Q96QC0	1	1584.87	528.962	0.23	4.74	Serine/threonine-protein phosphatase 1 regulatory subunit 10 OS=Homo sapiens OX=9606 GN=PPP1R10 PE=1 SV=1	28.2103	FALSE
	High	GKTSTEPSTAKPSSPEPAPPSE		3	2	Q96QC0	2	2182.05	728.022	-0.35	4.21	Serine/threonine-protein phosphatase 1 regulatory subunit 10 OS=Homo sapiens OX=9606 GN=PPP1R10 PE=1 SV=1	22.353	FALSE
	High	GLGFLDALNSAPVPGIKIKKKKKVLSPTAAKPSPFE		5	3	Q96QC0	1	3747.19	750.24	-5.73	3.58	Serine/threonine-protein phosphatase 1 regulatory subunit 10 OS=Homo sapiens OX=9606 GN=PPP1R10 PE=1 SV=1	110.011	FALSE
	High	GISKIFSLMKE		2	1	Q96QC0	0	1252.7	626.85	-3.94	1.87	Serine/threonine-protein phosphatase 1 regulatory subunit 10 OS=Homo sapiens OX=9606 GN=PPP1R10 PE=1 SV=1	98.6412	FALSE
	High	KKREKPKSLRTTAPSHAKFRSTGLE		5	7	Q96QC0	1	2853.62	571.53	0.52	2.8	Serine/threonine-protein phosphatase 1 regulatory subunit 10 OS=Homo sapiens OX=9606 GN=PPP1R10 PE=1 SV=1	28.3131	FALSE
	High	KKYKPLNTTPNATKE		3	2	Q96QC0	0	1732.96	578.324	-0.24	4.64	Serine/threonine-protein phosphatase 1 regulatory subunit 10 OS=Homo sapiens OX=9606 GN=PPP1R10 PE=1 SV=1	20.7015	FALSE
	High	KYNLKPIPLKRQSNVAAPGDATPPAE		4	7	Q96QC0	1	2775.52	694.633	-2.18	4.03	Serine/threonine-protein phosphatase 1 regulatory subunit 10 OS=Homo sapiens OX=9606 GN=PPP1R10 PE=1 SV=1	47.4381	FALSE
	High	KYNLKPIPLKRQSNVAAPGDATPPAEKKYKPLNTTPNATKE		6	4	Q96QC0	2	4489.46	749.081	-2.17	4.62	Serine/threonine-protein phosphatase 1 regulatory subunit 10 OS=Homo sapiens OX=9606 GN=PPP1R10 PE=1 SV=1	46.6116	FALSE
	High	LETPSLVPVKKNASTVVVSD		3	4	Q96QC0	1	2083.16	695.057	-4.24	2.85	Serine/threonine-protein phosphatase 1 regulatory subunit 10 OS=Homo sapiens OX=9606 GN=PPP1R10 PE=1 SV=1	65.5018	FALSE
	High	LFLNKESPHEPD		3	2	Q96QC0	2	1425.7	475.905	-0.37	1.92	Serine/threonine-protein phosphatase 1 regulatory subunit 10 OS=Homo sapiens OX=9606 GN=PPP1R10 PE=1 SV=1	40.8206	FALSE
	High	IKVKIIPPQPME		2	17	Q96QC0	0	1392.83	696.914	-4.98	3.55	Serine/threonine-protein phosphatase 1 regulatory subunit 10 OS=Homo sapiens OX=9606 GN=PPP1R10 PE=1 SV=1	61.9617	FALSE
	High	LLKGLDSFLNRDGE		3	8	Q96QC0	2	1576.83	526.281	-3.12	4.59	Serine/threonine-protein phosphatase 1 regulatory subunit 10 OS=Homo sapiens OX=9606 GN=PPP1R10 PE=1 SV=1	95.4079	FALSE
	High	LLKQPDYSD		2	1	Q96QC0	1	1078.54	539.774	-0.13	1.39	Serine/threonine-protein phosphatase 1 regulatory subunit 10 OS=Homo sapiens OX=9606 GN=PPP1R10 PE=1 SV=1	31.1215	FALSE
	High	ILSDRHAFE		2	5	Q96QC0	1	1087.55	544.281	1.04	1.6	Serine/threonine-protein phosphatase 1 regulatory subunit 10 OS=Homo sapiens OX=9606 GN=PPP1R10 PE=1 SV=1	33.6955	FALSE
	High	ILTSIMGSPNSHPSEE		2	15	Q96QC0	1	1698.8	849.899	-6.16	2.85	Serine/threonine-protein phosphatase 1 regulatory subunit 10 OS=Homo sapiens OX=9606 GN=PPP1R10 PE=1 SV=1	59.8206	FALSE
	High	LMDTASLEPGALD		2	3	Q96QC0	2	1332.64	666.823	2.03	2.75	Serine/threonine-protein phosphatase 1 regulatory subunit 10 OS=Homo sapiens OX=9606 GN=PPP1R10 PE=1 SV=1	87.7675	FALSE
	High	LRKLASVLVSDWMAVIRSQSSTQPAEKD		4	3	Q96QC0	2	3115.66	779.673	4.21	4.06	Serine/threonine-protein phosphatase 1 regulatory subunit 10 OS=Homo sapiens OX=9606 GN=PPP1R10 PE=1 SV=1	139.727	FALSE
	High	RVNVNKIKDFGE		3	6	Q96QC0	1	1418.78	473.597	0.7	3.35	Serine/threonine-protein phosphatase 1 regulatory subunit 10 OS=Homo sapiens OX=9606 GN=PPP1R10 PE=1 SV=1	38.7945	FALSE
	High	SFLNRDGE		2	1	Q96QC0	1	937.437	469.222	-1.03	1.73	Serine/threonine-protein phosphatase 1 regulatory subunit 10 OS=Homo sapiens OX=9606 GN=PPP1R10 PE=1 SV=1	35.5221	FALSE
	High	TASLEPGALDAKPVE		2	1	Q96QC0	2	1497.78	749.393	-0.68	2.19	Serine/threonine-protein phosphatase 1 regulatory subunit 10 OS=Homo sapiens OX=9606 GN=PPP1R10 PE=1 SV=1	55.436	FALSE
	High	TERVNVNKIKD		3	1	Q96QC0	1	1315.73	439.248	-1.51	3.57	Serine/threonine-protein phosphatase 1 regulatory subunit 10 OS=Homo sapiens OX=9606 GN=PPP1R10 PE=1 SV=1	20.7521	FALSE
	High	TERVNVNKIKDFGE		3	17	Q96QC0	2	1648.87	550.293	-0.41	4.1	Serine/threonine-protein phosphatase 1 regulatory subunit 10 OS=Homo sapiens OX=9606 GN=PPP1R10 PE=1 SV=1	42.972	FALSE
	High	TPSLVPVKKNASTVVVSD		3	2	Q96QC0	0	1841.04	614.351	-0.03	3.24	Serine/threonine-protein phosphatase 1 regulatory subunit 10 OS=Homo sapiens OX=9606 GN=PPP1R10 PE=1 SV=1	46.4355	FALSE
	High	VKSVDGISKIFSLMKE		3	10	Q96QC0	1	1780.99	594.332	-3.8	4.91	Serine/threonine-protein phosphatase 1 regulatory subunit 10 OS=Homo sapiens OX=9606 GN=PPP1R10 PE=1 SV=1	111.377	FALSE
High	Q15233	Non-POU domain-containing octamer-binding protein OS=Homo sapiens OX=9606 GN=NONO PE=1 SV=4	195	23	44	54.2	8.95	471	FALSE
	Confidence	Sequence	Modifications	Charge (by Search Engine): A2 Sequest HT	# PSMs	Protein Accessions	# Missed Cleavages	Theo. MH+ [Da]	m/z [Da] (by Search Engine): A2 Sequest HT	DeltaM [ppm] (by Search Engine): A2 Sequest HT	XCorr (by Search Engine): A2 Sequest HT	Master Protein Descriptions	RT [min] (by Search Engine): A2 Sequest HT	Contaminant
	High	HQVMLMRQD	2xOxidation [M4; M6]	3	2	Q15233	0	1189.55	397.186	-1.75	1.84	Non-POU domain-containing octamer-binding protein OS=Homo sapiens OX=9606 GN=NONO PE=1 SV=4	19.4231	FALSE
	High	GIGAIGGTPPAFNRAAPGAE	1xPhospho [T8]	3	1	Q15233	0	1903.91	635.309	2.79	3.75	Non-POU domain-containing octamer-binding protein OS=Homo sapiens OX=9606 GN=NONO PE=1 SV=4	80.0878	FALSE
	High	HQVMLMRQD	1xOxidation [M]	2	18	Q15233	0	1173.55	587.278	-0.64	2.06	Non-POU domain-containing octamer-binding protein OS=Homo sapiens OX=9606 GN=NONO PE=1 SV=4	22.735	FALSE
	High	RFGQAATME	1xOxidation [M8]	2	2	Q15233	0	1026.47	513.737	-1.11	2.24	Non-POU domain-containing octamer-binding protein OS=Homo sapiens OX=9606 GN=NONO PE=1 SV=4	22.434	FALSE
	High	YAMRWKALIE	1xOxidation [M3]	2	10	Q15233	0	1296.68	648.842	-0.56	1.83	Non-POU domain-containing octamer-binding protein OS=Homo sapiens OX=9606 GN=NONO PE=1 SV=4	72.1031	FALSE
	High	MQSNKTFNLE	1xAcetyl [N-Term]	2	7	Q15233	0	1253.58	627.296	1.22	4.23	Non-POU domain-containing octamer-binding protein OS=Homo sapiens OX=9606 GN=NONO PE=1 SV=4	75.2823	FALSE
	High	AFSVFGQVE		2	5	Q15233	0	983.483	492.243	-5.61	2.41	Non-POU domain-containing octamer-binding protein OS=Homo sapiens OX=9606 GN=NONO PE=1 SV=4	100.704	FALSE
	High	DRGRPSGKGIVE		3	1	Q15233	1	1270.69	424.234	0.11	1.82	Non-POU domain-containing octamer-binding protein OS=Homo sapiens OX=9606 GN=NONO PE=1 SV=4	39.6458	FALSE
	High	GFKGTFPD		2	2	Q15233	0	868.42	434.713	-1.44	1.68	Non-POU domain-containing octamer-binding protein OS=Homo sapiens OX=9606 GN=NONO PE=1 SV=4	42.4193	FALSE
	High	GFKGTFPDARE		2	4	Q15233	1	1224.6	612.804	-0.01	2.38	Non-POU domain-containing octamer-binding protein OS=Homo sapiens OX=9606 GN=NONO PE=1 SV=4	38.3215	FALSE
	High	GFKGTFPDAREQE		2	8	Q15233	2	1481.7	741.355	0.9	3.12	Non-POU domain-containing octamer-binding protein OS=Homo sapiens OX=9606 GN=NONO PE=1 SV=4	39.7346	FALSE
	High	GIGAIGGTPPAFNRAAPGAE		3	5	Q15233	0	1823.94	608.65	-2	3.84	Non-POU domain-containing octamer-binding protein OS=Homo sapiens OX=9606 GN=NONO PE=1 SV=4	71.0257	FALSE
	High	GLTIDLKNFRKPGE		4	11	Q15233	1	1587.89	397.725	-3.26	2.83	Non-POU domain-containing octamer-binding protein OS=Homo sapiens OX=9606 GN=NONO PE=1 SV=4	68.3981	FALSE
	High	GSFLLTTFPRPVTVE		2	3	Q15233	0	1663.91	832.457	1.11	3.74	Non-POU domain-containing octamer-binding protein OS=Homo sapiens OX=9606 GN=NONO PE=1 SV=4	120.543	FALSE
	High	GTLGLTPPTTE		2	2	Q15233	0	1086.57	543.785	-5.44	2.64	Non-POU domain-containing octamer-binding protein OS=Homo sapiens OX=9606 GN=NONO PE=1 SV=4	62.262	FALSE
	High	HQVMLMRQD		2	14	Q15233	0	1157.56	579.282	0.43	2.77	Non-POU domain-containing octamer-binding protein OS=Homo sapiens OX=9606 GN=NONO PE=1 SV=4	30.0897	FALSE
	High	KGFGFIRLE		2	5	Q15233	0	1066.6	533.807	1.83	2	Non-POU domain-containing octamer-binding protein OS=Homo sapiens OX=9606 GN=NONO PE=1 SV=4	83.0347	FALSE
	High	KLVIKNQQFHKE		2	7	Q15233	0	1511.87	756.438	-0.9	3.37	Non-POU domain-containing octamer-binding protein OS=Homo sapiens OX=9606 GN=NONO PE=1 SV=4	24.396	FALSE
	High	KQQQDQVDRNIKE		2	3	Q15233	2	1628.84	814.929	9.03	2.19	Non-POU domain-containing octamer-binding protein OS=Homo sapiens OX=9606 GN=NONO PE=1 SV=4	20.4217	FALSE
	High	KYGKAGEVFIHKDKGFGFIRLE		4	1	Q15233	2	2539.38	635.603	2.68	2.49	Non-POU domain-containing octamer-binding protein OS=Homo sapiens OX=9606 GN=NONO PE=1 SV=4	81.4746	FALSE
	High	MQSNKTFNLE		2	1	Q15233	0	1211.57	606.29	0.4	2.49	Non-POU domain-containing octamer-binding protein OS=Homo sapiens OX=9606 GN=NONO PE=1 SV=4	41.7449	FALSE
	High	MRKLFE		2	1	Q15233	0	823.449	412.229	0.42	1.58	Non-POU domain-containing octamer-binding protein OS=Homo sapiens OX=9606 GN=NONO PE=1 SV=4	39.2665	FALSE
	High	RAVVIVDD		2	1	P23246; Q15233	1	886.499	443.754	0.74	2.34	Splicing factor, proline- and glutamine-rich OS=Homo sapiens OX=9606 GN=SFPQ PE=1 SV=2 Non-POU domain-containing octamer-binding protein OS=Homo sapiens OX=9606 GN=NONO PE=1 SV=4	32.9344	FALSE
	High	RAVVIVDDRGRPSGKGIVE		3	12	Q15233	2	2023.14	675.053	1.22	2.31	Non-POU domain-containing octamer-binding protein OS=Homo sapiens OX=9606 GN=NONO PE=1 SV=4	39.0229	FALSE
	High	REQPPRFAQPGSFE		2	11	Q15233	1	1645.81	823.407	-1.45	2.29	Non-POU domain-containing octamer-binding protein OS=Homo sapiens OX=9606 GN=NONO PE=1 SV=4	47.3856	FALSE
	High	REQPPRFAQPGSFEYE		3	5	Q15233	2	1937.91	646.64	-4.93	3.06	Non-POU domain-containing octamer-binding protein OS=Homo sapiens OX=9606 GN=NONO PE=1 SV=4	64.4851	FALSE
	High	RFGQAATME		2	2	Q15233	0	1010.47	505.74	0.38	2.45	Non-POU domain-containing octamer-binding protein OS=Homo sapiens OX=9606 GN=NONO PE=1 SV=4	32.0995	FALSE
	High	VFIHKDKGFGFIRLE		3	45	Q15233	1	1806.01	602.675	2.16	4.01	Non-POU domain-containing octamer-binding protein OS=Homo sapiens OX=9606 GN=NONO PE=1 SV=4	85.6256	FALSE
	High	YAMRWKALIE		2	6	Q15233	0	1280.68	640.846	2.88	2.89	Non-POU domain-containing octamer-binding protein OS=Homo sapiens OX=9606 GN=NONO PE=1 SV=4	84.2979	FALSE
High	Q9HCK8	Chromodomain-helicase-DNA-binding protein 8 OS=Homo sapiens OX=9606 GN=CHD8 PE=1 SV=5	164	28	13	290.3	6.47	2581	FALSE
	Confidence	Sequence	Modifications	Charge (by Search Engine): A2 Sequest HT	# PSMs	Protein Accessions	# Missed Cleavages	Theo. MH+ [Da]	m/z [Da] (by Search Engine): A2 Sequest HT	DeltaM [ppm] (by Search Engine): A2 Sequest HT	XCorr (by Search Engine): A2 Sequest HT	Master Protein Descriptions	RT [min] (by Search Engine): A2 Sequest HT	Contaminant
	High	MRVSPSDTTPLVSRSVPPVKLE	1xPhospho [S4]	3	2	Q9HCK8	1	2475.27	825.763	2.15	2.91	Chromodomain-helicase-DNA-binding protein 8 OS=Homo sapiens OX=9606 GN=CHD8 PE=1 SV=5	78.7442	FALSE
	High	MVTGGILGPGNHLLDSPSLTPGE	1xOxidation [M1]	3	2	Q9HCK8	1	2278.14	760.047	-5.83	1.95	Chromodomain-helicase-DNA-binding protein 8 OS=Homo sapiens OX=9606 GN=CHD8 PE=1 SV=5	105.65	FALSE
	High	MWLQGHPE	1xOxidation [M1]	2	22	Q9HCK8	0	1013.45	507.229	0.13	2.56	Chromodomain-helicase-DNA-binding protein 8 OS=Homo sapiens OX=9606 GN=CHD8 PE=1 SV=5	39.4294	FALSE
	High	ASAVSTAAAQFTKLRRGMDE	1xOxidation [M18]	3	1	Q9HCK8	1	2126.07	709.359	-1.73	2.13	Chromodomain-helicase-DNA-binding protein 8 OS=Homo sapiens OX=9606 GN=CHD8 PE=1 SV=5	69.2766	FALSE
	High	ASAVSTAAAQFTKLRRGMDEKE	1xOxidation [M18]	5	2	Q9HCK8	2	2383.2	477.444	-5.75	6.41	Chromodomain-helicase-DNA-binding protein 8 OS=Homo sapiens OX=9606 GN=CHD8 PE=1 SV=5	62.7567	FALSE
	High	FAVDPRFLAYME	1xOxidation [M11]	2	36	Q9HCK8	1	1474.7	737.852	-5.23	2.76	Chromodomain-helicase-DNA-binding protein 8 OS=Homo sapiens OX=9606 GN=CHD8 PE=1 SV=5	106.362	FALSE
	High	ADKSLLIGVFKHGYE		3	2	Q9HCK8; Q3L8U1; Q9P2D1; Q8TD26	1	1676.9	559.64	3.59	3.91	Chromodomain-helicase-DNA-binding protein 8 OS=Homo sapiens OX=9606 GN=CHD8 PE=1 SV=5 Chromodomain-helicase-DNA-binding protein 9 OS=Homo sapiens OX=9606 GN=CHD9 PE=1 SV=2 Chromodomain-helicase-DNA-binding protein 7 OS=Homo sapiens OX=9606 GN=CHD7 PE=1 SV=3	80.2879	FALSE
	High	ASAVSTAAAQFTKLRRGMDE		4	4	Q9HCK8	1	2110.07	528.274	2.26	3.94	Chromodomain-helicase-DNA-binding protein 8 OS=Homo sapiens OX=9606 GN=CHD8 PE=1 SV=5	82.1372	FALSE
	High	ASAVSTAAAQFTKLRRGMDEKE		5	10	Q9HCK8	2	2367.21	474.249	2.38	6.23	Chromodomain-helicase-DNA-binding protein 8 OS=Homo sapiens OX=9606 GN=CHD8 PE=1 SV=5	78.194	FALSE
	High	FAVDPRFLAYME		2	9	Q9HCK8	1	1458.71	729.861	4.4	2.56	Chromodomain-helicase-DNA-binding protein 8 OS=Homo sapiens OX=9606 GN=CHD8 PE=1 SV=5	131.17	FALSE
	High	FGDLKTEE		2	1	Q9HCK8; Q3L8U1; Q9P2D1; Q8TD26	2	938.447	469.727	0.44	1.95	Chromodomain-helicase-DNA-binding protein 8 OS=Homo sapiens OX=9606 GN=CHD8 PE=1 SV=5 Chromodomain-helicase-DNA-binding protein 9 OS=Homo sapiens OX=9606 GN=CHD9 PE=1 SV=2 Chromodomain-helicase-DNA-binding protein 7 OS=Homo sapiens OX=9606 GN=CHD7 PE=1 SV=3	32.562	FALSE
	High	FTVQIKDE		2	1	Q9HCK8	1	979.509	490.258	0.18	1.83	Chromodomain-helicase-DNA-binding protein 8 OS=Homo sapiens OX=9606 GN=CHD8 PE=1 SV=5	43.4055	FALSE
	High	FTVQIKDEE		2	5	Q9HCK8	2	1108.55	554.779	-1.26	2.36	Chromodomain-helicase-DNA-binding protein 8 OS=Homo sapiens OX=9606 GN=CHD8 PE=1 SV=5	45.2252	FALSE
	High	HKVLLTGTPLQNTVEE		3	1	Q9HCK8; Q3L8U1; Q9P2D1	1	1778.96	593.657	-4.02	2.36	Chromodomain-helicase-DNA-binding protein 8 OS=Homo sapiens OX=9606 GN=CHD8 PE=1 SV=5 Chromodomain-helicase-DNA-binding protein 9 OS=Homo sapiens OX=9606 GN=CHD9 PE=1 SV=2 Chromodomain-helicase-DNA-binding protein 7 OS=Homo sapiens OX=9606 GN=CHD7 PE=1 SV=3	64.7437	FALSE
	High	HRVLDNFSDIVE		2	1	Q9HCK8	2	1443.72	722.365	0.67	2.34	Chromodomain-helicase-DNA-binding protein 8 OS=Homo sapiens OX=9606 GN=CHD8 PE=1 SV=5	78.9341	FALSE
	High	KAGRPDDKAIAAE		3	1	Q9HCK8	2	1341.71	447.908	-2.68	2.8	Chromodomain-helicase-DNA-binding protein 8 OS=Homo sapiens OX=9606 GN=CHD8 PE=1 SV=5	19.3148	FALSE
	High	KLTDQSRSKLYDE		2	1	Q9HCK8	2	1582.81	791.908	0.81	2.77	Chromodomain-helicase-DNA-binding protein 8 OS=Homo sapiens OX=9606 GN=CHD8 PE=1 SV=5	27.0874	FALSE
	High	KVLGGAIASE		2	1	Q9HCK8	0	944.541	472.775	1.77	2.68	Chromodomain-helicase-DNA-binding protein 8 OS=Homo sapiens OX=9606 GN=CHD8 PE=1 SV=5	34.5692	FALSE
	High	LLRGAARHGVSQTD		3	1	Q9HCK8	0	1480.8	494.271	-0.36	2.46	Chromodomain-helicase-DNA-binding protein 8 OS=Homo sapiens OX=9606 GN=CHD8 PE=1 SV=5	22.5437	FALSE
	High	LPKWWEPVRHDGE		3	1	Q9HCK8	2	1648.82	550.279	-0.93	1.91	Chromodomain-helicase-DNA-binding protein 8 OS=Homo sapiens OX=9606 GN=CHD8 PE=1 SV=5	71.8828	FALSE
	High	MRVSPSDTTPLVSRSVPPVKLE		4	2	Q9HCK8	1	2395.3	599.58	-0.68	3.63	Chromodomain-helicase-DNA-binding protein 8 OS=Homo sapiens OX=9606 GN=CHD8 PE=1 SV=5	72.4367	FALSE
	High	MVTGGILGPGNHLLD		2	2	Q9HCK8	0	1493.78	747.388	-5.6	2.91	Chromodomain-helicase-DNA-binding protein 8 OS=Homo sapiens OX=9606 GN=CHD8 PE=1 SV=5	95.7361	FALSE
	High	MVTGGILGPGNHLLDSPSLTPGE		3	2	Q9HCK8	1	2262.14	754.717	-3.07	2.13	Chromodomain-helicase-DNA-binding protein 8 OS=Homo sapiens OX=9606 GN=CHD8 PE=1 SV=5	112.612	FALSE
	High	MWLQGHPE		2	4	Q9HCK8	0	997.456	499.231	-0.84	2.12	Chromodomain-helicase-DNA-binding protein 8 OS=Homo sapiens OX=9606 GN=CHD8 PE=1 SV=5	46.5905	FALSE
	High	PNHLDVDLE		2	1	Q9HCK8	2	1051.51	526.256	-1.52	1.84	Chromodomain-helicase-DNA-binding protein 8 OS=Homo sapiens OX=9606 GN=CHD8 PE=1 SV=5	46.6164	FALSE
	High	RASRTLYRIE		3	3	Q9HCK8; Q3L8U1; Q9P2D1	0	1264.71	422.243	0.74	2.94	Chromodomain-helicase-DNA-binding protein 8 OS=Homo sapiens OX=9606 GN=CHD8 PE=1 SV=5 Chromodomain-helicase-DNA-binding protein 9 OS=Homo sapiens OX=9606 GN=CHD9 PE=1 SV=2 Chromodomain-helicase-DNA-binding protein 7 OS=Homo sapiens OX=9606 GN=CHD7 PE=1 SV=3	30.9893	FALSE
	High	RFRTFARLDKKTDE		4	2	Q9HCK8	2	1782.96	446.496	0.12	3.38	Chromodomain-helicase-DNA-binding protein 8 OS=Homo sapiens OX=9606 GN=CHD8 PE=1 SV=5	38.6256	FALSE
	High	RQRASEWPKDRVLINRID		4	1	Q9HCK8	2	2252.24	563.812	-4.41	1.44	Chromodomain-helicase-DNA-binding protein 8 OS=Homo sapiens OX=9606 GN=CHD8 PE=1 SV=5	55.8596	FALSE
	High	TATQVPSLE		2	1	Q9HCK8	0	945.489	473.248	-0.73	2.65	Chromodomain-helicase-DNA-binding protein 8 OS=Homo sapiens OX=9606 GN=CHD8 PE=1 SV=5	45.1555	FALSE
	High	TRIPVINKVD		2	5	Q9HCK8	0	1154.69	577.848	-0.04	2.16	Chromodomain-helicase-DNA-binding protein 8 OS=Homo sapiens OX=9606 GN=CHD8 PE=1 SV=5	41.0321	FALSE
	High	TRIPVINKVDGTLLVGE		2	10	Q9HCK8	1	1824.06	912.532	-1.48	3.44	Chromodomain-helicase-DNA-binding protein 8 OS=Homo sapiens OX=9606 GN=CHD8 PE=1 SV=5	92.8604	FALSE
	High	TVFNRVLPGPIAPE		2	23	Q9HCK8	0	1509.84	755.423	-2.14	3.24	Chromodomain-helicase-DNA-binding protein 8 OS=Homo sapiens OX=9606 GN=CHD8 PE=1 SV=5	93.5876	FALSE
	High	VVARSRPTPQDYE		2	3	Q9HCK8	1	1517.77	759.389	-0.37	1.42	Chromodomain-helicase-DNA-binding protein 8 OS=Homo sapiens OX=9606 GN=CHD8 PE=1 SV=5	25.667	FALSE
	High	YDPDTMQFHWD		2	1	Q9HCK8	2	1454.57	727.786	-2.83	1.47	Chromodomain-helicase-DNA-binding protein 8 OS=Homo sapiens OX=9606 GN=CHD8 PE=1 SV=5	96.4554	FALSE
High	P11387	DNA topoisomerase 1 OS=Homo sapiens OX=9606 GN=TOP1 PE=1 SV=2	143	27	40	90.7	9.31	765	FALSE
	Confidence	Sequence	Modifications	Charge (by Search Engine): A2 Sequest HT	# PSMs	Protein Accessions	# Missed Cleavages	Theo. MH+ [Da]	m/z [Da] (by Search Engine): A2 Sequest HT	DeltaM [ppm] (by Search Engine): A2 Sequest HT	XCorr (by Search Engine): A2 Sequest HT	Master Protein Descriptions	RT [min] (by Search Engine): A2 Sequest HT	Contaminant
	High	KSMMNLQTKIDAKKE	1xOxidation [M]	3	3	P11387	1	1780.93	594.315	-0.13	2.71	DNA topoisomerase 1 OS=Homo sapiens OX=9606 GN=TOP1 PE=1 SV=2	24.1316	FALSE
	High	VATFFAKMLDHE	1xOxidation [M8]	3	8	P11387	1	1424.69	475.565	-5.01	3.12	DNA topoisomerase 1 OS=Homo sapiens OX=9606 GN=TOP1 PE=1 SV=2	63.3298	FALSE
	High	FTQMSQYFKAQTE	1xOxidation [M4]	2	1	P11387	0	1624.73	812.869	-0.14	1.57	DNA topoisomerase 1 OS=Homo sapiens OX=9606 GN=TOP1 PE=1 SV=2	44.4719	FALSE
	High	GKVMKLSPKAEE	1xOxidation [M4]	3	1	P11387	1	1332.72	444.911	-1.36	2.79	DNA topoisomerase 1 OS=Homo sapiens OX=9606 GN=TOP1 PE=1 SV=2	19.5271	FALSE
	High	KRVFKNLQLFME	1xOxidation [M11]	3	1	P11387	0	1568.86	523.626	0.4	2.05	DNA topoisomerase 1 OS=Homo sapiens OX=9606 GN=TOP1 PE=1 SV=2	72.6042	FALSE
	High	ADFRLND		2	1	P11387	1	850.405	425.707	0.7	2.02	DNA topoisomerase 1 OS=Homo sapiens OX=9606 GN=TOP1 PE=1 SV=2	38.1907	FALSE
	High	AKVPSPPPGHKWKE		4	2	P11387	0	1557.85	390.219	1	3.64	DNA topoisomerase 1 OS=Homo sapiens OX=9606 GN=TOP1 PE=1 SV=2	24.6954	FALSE
	High	FDFLGKD		2	3	Q969P6; P11387	1	841.409	421.207	-1.62	1.9	DNA topoisomerase 1 OS=Homo sapiens OX=9606 GN=TOP1 PE=1 SV=2	70.5108	FALSE
	High	FDFLGKDSIRYYNKVPVE		3	12	P11387	2	2190.12	730.71	-3.72	3.24	DNA topoisomerase 1 OS=Homo sapiens OX=9606 GN=TOP1 PE=1 SV=2	95.8165	FALSE
	High	FTQMSQYFKAQTE		2	2	P11387	0	1608.74	804.871	-0.82	3.07	DNA topoisomerase 1 OS=Homo sapiens OX=9606 GN=TOP1 PE=1 SV=2	72.3355	FALSE
	High	GKVMKLSPKAEE		2	3	P11387	1	1316.72	658.864	-2.47	3.27	DNA topoisomerase 1 OS=Homo sapiens OX=9606 GN=TOP1 PE=1 SV=2	23.9069	FALSE
	High	GIKWKFLE		2	5	P11387	0	1020.59	510.799	2.34	1.96	DNA topoisomerase 1 OS=Homo sapiens OX=9606 GN=TOP1 PE=1 SV=2	83.2244	FALSE
	High	GLTAKVFRTYNASITLQQQLKE		4	3	P11387	0	2509.38	628.097	-4.61	4.69	DNA topoisomerase 1 OS=Homo sapiens OX=9606 GN=TOP1 PE=1 SV=2	97.6011	FALSE
	High	GYFVPPKED		2	5	P11387	1	1051.51	526.258	-0.57	1.93	DNA topoisomerase 1 OS=Homo sapiens OX=9606 GN=TOP1 PE=1 SV=2	43.3344	FALSE
	High	HKGPVFAPPYEPLPE		2	11	P11387	1	1677.86	839.437	2.03	3.37	DNA topoisomerase 1 OS=Homo sapiens OX=9606 GN=TOP1 PE=1 SV=2	76.6416	FALSE
	High	KFAWAIDMADE		2	2	P11387	2	1296.59	648.797	-5.07	2.48	DNA topoisomerase 1 OS=Homo sapiens OX=9606 GN=TOP1 PE=1 SV=2	104.896	FALSE
	High	KRVFKNLQLFME		2	5	P11387	0	1552.87	776.939	2.55	2.31	DNA topoisomerase 1 OS=Homo sapiens OX=9606 GN=TOP1 PE=1 SV=2	84.1415	FALSE
	High	KSMMNLQTKIDAKKE		3	5	P11387	1	1764.93	588.984	0.91	5.99	DNA topoisomerase 1 OS=Homo sapiens OX=9606 GN=TOP1 PE=1 SV=2	31.9322	FALSE
	High	LDGQEYVVE		2	2	P11387	2	1051.49	526.249	-3.5	2.29	DNA topoisomerase 1 OS=Homo sapiens OX=9606 GN=TOP1 PE=1 SV=2	54.4247	FALSE
	High	IFRKNFFKDWRKE		3	6	P11387	1	1813.99	605.332	-3.33	4.92	DNA topoisomerase 1 OS=Homo sapiens OX=9606 GN=TOP1 PE=1 SV=2	66.1843	FALSE
	High	LKSAKADAKVMKDAKTKKVVE		4	3	P11387	2	2288.34	572.84	-0.23	5.48	DNA topoisomerase 1 OS=Homo sapiens OX=9606 GN=TOP1 PE=1 SV=2	24.1092	FALSE
	High	NIQGSIKYIMLNPSSRIKGE		3	4	P11387	0	2248.21	750.076	1.05	4.16	DNA topoisomerase 1 OS=Homo sapiens OX=9606 GN=TOP1 PE=1 SV=2	87.4777	FALSE
	High	NIQGSIKYIMLNPSSRIKGEKDWQKYE		4	4	P11387	2	3225.67	807.17	-4.43	4.03	DNA topoisomerase 1 OS=Homo sapiens OX=9606 GN=TOP1 PE=1 SV=2	98.3691	FALSE
	High	NVKFYYD		2	6	P11387	0	948.446	474.725	-2.63	2.33	DNA topoisomerase 1 OS=Homo sapiens OX=9606 GN=TOP1 PE=1 SV=2	48.1746	FALSE
	High	NVKFYYDGKVMKLSPKAEE		4	1	P11387	2	2246.15	562.291	-3.83	2.52	DNA topoisomerase 1 OS=Homo sapiens OX=9606 GN=TOP1 PE=1 SV=2	62.9291	FALSE
	High	QKWKWWEEE		2	1	P11387	2	1348.63	674.822	3.33	1.96	DNA topoisomerase 1 OS=Homo sapiens OX=9606 GN=TOP1 PE=1 SV=2	80.2179	FALSE
	High	QLADARRDLKSAKAD		4	2	P11387	2	1657.9	415.23	-0.07	3.36	DNA topoisomerase 1 OS=Homo sapiens OX=9606 GN=TOP1 PE=1 SV=2	23.5521	FALSE
	High	RIANFKIEPPGLFRGRGNHPKMGMLKRRIMPE		7	8	P11387	1	3747.05	536.153	-6.26	3.07	DNA topoisomerase 1 OS=Homo sapiens OX=9606 GN=TOP1 PE=1 SV=2	103.162	FALSE
	High	SIRYYNKVPVE		3	3	P11387	0	1367.73	456.582	0.41	3.61	DNA topoisomerase 1 OS=Homo sapiens OX=9606 GN=TOP1 PE=1 SV=2	40.7584	FALSE
	High	SIRYYNKVPVEKRVFKNLQLFME		4	1	P11387	1	2901.58	726.149	-1.93	1.56	DNA topoisomerase 1 OS=Homo sapiens OX=9606 GN=TOP1 PE=1 SV=2	113.757	FALSE
	High	VATFFAKMLDHE		2	25	P11387	1	1408.69	704.847	-5.03	3.54	DNA topoisomerase 1 OS=Homo sapiens OX=9606 GN=TOP1 PE=1 SV=2	102.255	FALSE
	High	VRHDNKVTWLVSWTE		3	4	P11387	1	1869.96	623.989	-3.67	4.06	DNA topoisomerase 1 OS=Homo sapiens OX=9606 GN=TOP1 PE=1 SV=2	96.3619	FALSE
High	Q13627	Dual specificity tyrosine-phosphorylation-regulated kinase 1A OS=Homo sapiens OX=9606 GN=DYRK1A PE=1 SV=2	132	18	29	85.5	8.75	763	FALSE
	Confidence	Sequence	Modifications	Charge (by Search Engine): A2 Sequest HT	# PSMs	Protein Accessions	# Missed Cleavages	Theo. MH+ [Da]	m/z [Da] (by Search Engine): A2 Sequest HT	DeltaM [ppm] (by Search Engine): A2 Sequest HT	XCorr (by Search Engine): A2 Sequest HT	Master Protein Descriptions	RT [min] (by Search Engine): A2 Sequest HT	Contaminant
	High	THSPQVRQQFPAPLGWSGTEAPTQVTVE	1xPhospho [S3]	3	4	Q13627	1	3128.48	1043.49	-5.31	6.35	Dual specificity tyrosine-phosphorylation-regulated kinase 1A OS=Homo sapiens OX=9606 GN=DYRK1A PE=1 SV=2	101.699	FALSE
	High	GTNTSNSVSTSPAME	1xPhospho [S11]	2	2	Q13627	0	1562.6	781.806	-0.01	2.83	Dual specificity tyrosine-phosphorylation-regulated kinase 1A OS=Homo sapiens OX=9606 GN=DYRK1A PE=1 SV=2	33.5779	FALSE
	High	VDQMNKIVE	1xOxidation [M4]	2	2	Q13627	1	1091.54	546.274	-0.11	2.01	Dual specificity tyrosine-phosphorylation-regulated kinase 1A OS=Homo sapiens OX=9606 GN=DYRK1A PE=1 SV=2	21.6408	FALSE
	High	TGIAGHPTYQFSANTGPAHYMTE	1xOxidation [M21]	3	8	Q13627	0	2467.1	823.033	-6.11	5.92	Dual specificity tyrosine-phosphorylation-regulated kinase 1A OS=Homo sapiens OX=9606 GN=DYRK1A PE=1 SV=2	59.3199	FALSE
	High	MHTGEPLFSGANE	1xOxidation [M1]	2	2	Q13627	1	1405.61	703.306	-0.42	3.07	Dual specificity tyrosine-phosphorylation-regulated kinase 1A OS=Homo sapiens OX=9606 GN=DYRK1A PE=1 SV=2	44.5161	FALSE
	High	GTNTSNSVSTSPAME	1xOxidation [M14]	2	2	Q13627	0	1498.63	749.819	-0.64	1.75	Dual specificity tyrosine-phosphorylation-regulated kinase 1A OS=Homo sapiens OX=9606 GN=DYRK1A PE=1 SV=2	20.6747	FALSE
	High	GTNTSNSVSTSPAME		2	3	Q13627	0	1482.64	741.823	0.18	2.67	Dual specificity tyrosine-phosphorylation-regulated kinase 1A OS=Homo sapiens OX=9606 GN=DYRK1A PE=1 SV=2	29.0464	FALSE
	High	KLPDGTWNLKKTKD		3	3	Q13627	1	1643.91	548.642	0.23	2.46	Dual specificity tyrosine-phosphorylation-regulated kinase 1A OS=Homo sapiens OX=9606 GN=DYRK1A PE=1 SV=2	34.2888	FALSE
	High	KLPDGTWNLKKTKDGKRE		4	16	Q13627	2	2114.17	529.299	0.54	6.07	Dual specificity tyrosine-phosphorylation-regulated kinase 1A OS=Homo sapiens OX=9606 GN=DYRK1A PE=1 SV=2	28.8377	FALSE
	High	KWMDRYE		2	2	Q13627	1	1027.47	514.237	-0.22	1.33	Dual specificity tyrosine-phosphorylation-regulated kinase 1A OS=Homo sapiens OX=9606 GN=DYRK1A PE=1 SV=2	39.5627	FALSE
	High	IDSLIGKGSFGQVVKAYD		3	1	Q9Y463; Q13627	1	1897.01	633.006	-1.82	2.43	Dual specificity tyrosine-phosphorylation-regulated kinase 1A OS=Homo sapiens OX=9606 GN=DYRK1A PE=1 SV=2	92.571	FALSE
	High	IDSLIGKGSFGQVVKAYDRVE		4	5	Q13627	2	2281.22	571.057	-6.01	5.88	Dual specificity tyrosine-phosphorylation-regulated kinase 1A OS=Homo sapiens OX=9606 GN=DYRK1A PE=1 SV=2	101.036	FALSE
	High	LILRMLD		2	1	Q13627	0	873.523	437.265	1.11	1.58	Dual specificity tyrosine-phosphorylation-regulated kinase 1A OS=Homo sapiens OX=9606 GN=DYRK1A PE=1 SV=2	84.9853	FALSE
	High	MHTGEPLFSGANE		2	3	Q13627	1	1389.61	695.306	-4.72	3.36	Dual specificity tyrosine-phosphorylation-regulated kinase 1A OS=Homo sapiens OX=9606 GN=DYRK1A PE=1 SV=2	55.5259	FALSE
	High	SGHTVADYLKFKD		3	7	Q13627	1	1480.74	494.25	-5.11	5.52	Dual specificity tyrosine-phosphorylation-regulated kinase 1A OS=Homo sapiens OX=9606 GN=DYRK1A PE=1 SV=2	64.1533	FALSE
	High	TGIAGHPTYQFSANTGPAHYMTE		3	12	Q13627	0	2451.1	817.706	0.38	6.61	Dual specificity tyrosine-phosphorylation-regulated kinase 1A OS=Homo sapiens OX=9606 GN=DYRK1A PE=1 SV=2	72.7956	FALSE
	High	THSPQVRQQFPAPLGWSGTE		3	2	Q13627	0	2223.09	741.706	3.55	3.49	Dual specificity tyrosine-phosphorylation-regulated kinase 1A OS=Homo sapiens OX=9606 GN=DYRK1A PE=1 SV=2	78.5598	FALSE
	High	THSPQVRQQFPAPLGWSGTEAPTQVTVE		3	12	Q13627	1	3048.52	1016.84	-1.54	6.15	Dual specificity tyrosine-phosphorylation-regulated kinase 1A OS=Homo sapiens OX=9606 GN=DYRK1A PE=1 SV=2	92.8985	FALSE
	High	VDQMNKIVE		2	6	Q13627	1	1075.55	538.277	1.05	2.26	Dual specificity tyrosine-phosphorylation-regulated kinase 1A OS=Homo sapiens OX=9606 GN=DYRK1A PE=1 SV=2	34.9472	FALSE
	High	VLGIPPAHILD		2	23	Q13627	0	1144.67	572.839	-2.12	2.32	Dual specificity tyrosine-phosphorylation-regulated kinase 1A OS=Homo sapiens OX=9606 GN=DYRK1A PE=1 SV=2	93.7843	FALSE
	High	VLGIPPAHILDQAPKARKFFE		5	6	Q13627	1	2347.33	470.269	-4.75	3.92	Dual specificity tyrosine-phosphorylation-regulated kinase 1A OS=Homo sapiens OX=9606 GN=DYRK1A PE=1 SV=2	102.701	FALSE
	High	VNLTVYSNPRQE		2	2	Q13627	0	1419.72	710.364	-0.79	2.47	Dual specificity tyrosine-phosphorylation-regulated kinase 1A OS=Homo sapiens OX=9606 GN=DYRK1A PE=1 SV=2	45.7968	FALSE
	High	WVAIKIIKNKKAFLNQAQIE		3	4	Q13627	0	2355.39	785.804	2.53	2.65	Dual specificity tyrosine-phosphorylation-regulated kinase 1A OS=Homo sapiens OX=9606 GN=DYRK1A PE=1 SV=2	82.8897	FALSE
	High	YKPPGTRKLHNILGVE		3	4	Q13627	0	1822.03	608.012	-5.92	2.62	Dual specificity tyrosine-phosphorylation-regulated kinase 1A OS=Homo sapiens OX=9606 GN=DYRK1A PE=1 SV=2	57.1147	FALSE
High	P60709	Actin, cytoplasmic 1 OS=Homo sapiens OX=9606 GN=ACTB PE=1 SV=1	121	18	46	41.7	5.48	375	FALSE
	Confidence	Sequence	Modifications	Charge (by Search Engine): A2 Sequest HT	# PSMs	Protein Accessions	# Missed Cleavages	Theo. MH+ [Da]	m/z [Da] (by Search Engine): A2 Sequest HT	DeltaM [ppm] (by Search Engine): A2 Sequest HT	XCorr (by Search Engine): A2 Sequest HT	Master Protein Descriptions	RT [min] (by Search Engine): A2 Sequest HT	Contaminant
	High	KMTQIMFE	1xOxidation [M]	2	6	A5A3E0; P63267; Q9BYX7; P0CG39; P60709; Q6S8J3; P62736; P68133; Q562R1; P0CG38; P68032; P63261	0	1043.49	522.249	-0.01	2.03	POTE ankyrin domain family member F OS=Homo sapiens OX=9606 GN=POTEF PE=1 SV=2 Actin, cytoplasmic 1 OS=Homo sapiens OX=9606 GN=ACTB PE=1 SV=1 Actin, alpha skeletal muscle OS=Homo sapiens OX=9606 GN=ACTA1 PE=1 SV=1	48.2356	FALSE
	High	LYANTVLSGGTTMYPGIADRMQKE	1xOxidation [M]	3	3	P60709; P63261	1	2632.27	878.098	1.94	2.72	Actin, cytoplasmic 1 OS=Homo sapiens OX=9606 GN=ACTB PE=1 SV=1	81.394	FALSE
	High	ALFQPSFLGME	1xOxidation [M10]	2	37	P60709; P63261	0	1255.6	628.305	-0.15	2.81	Actin, cytoplasmic 1 OS=Homo sapiens OX=9606 GN=ACTB PE=1 SV=1	118.694	FALSE
	High	ALFQPSFLGME		2	5	P60709; P63261	0	1239.61	620.309	2.62	2.52	Actin, cytoplasmic 1 OS=Homo sapiens OX=9606 GN=ACTB PE=1 SV=1	136.754	FALSE
	High	AQSKRGILTLKYPIE		3	8	P63267; P60709; P62736; P68133; P68032; P63261	0	1717	573.003	-3.74	4.93	Actin, cytoplasmic 1 OS=Homo sapiens OX=9606 GN=ACTB PE=1 SV=1 Actin, alpha skeletal muscle OS=Homo sapiens OX=9606 GN=ACTA1 PE=1 SV=1	66.2734	FALSE
	High	EHPVLLTE		2	2	A5A3E0; P61163; P60709; P42025; P63261	1	937.499	469.253	0.22	2.36	POTE ankyrin domain family member F OS=Homo sapiens OX=9606 GN=POTEF PE=1 SV=2 Alpha-centractin OS=Homo sapiens OX=9606 GN=ACTR1A PE=1 SV=1 Actin, cytoplasmic 1 OS=Homo sapiens OX=9606 GN=ACTB PE=1 SV=1	41.2506	FALSE
	High	EHPVLLTEAPLNPKANRE		3	10	P60709; P63261	2	2028.09	676.698	-3.21	5.7	Actin, cytoplasmic 1 OS=Homo sapiens OX=9606 GN=ACTB PE=1 SV=1	50.0698	FALSE
	High	GYALPHAILRLD		2	7	P60709; Q562R1; P63261	0	1338.75	669.881	1.12	2.43	Actin, cytoplasmic 1 OS=Homo sapiens OX=9606 GN=ACTB PE=1 SV=1	88.6945	FALSE
	High	KIWHHTFYNE		2	4	A5A3E0; Q9BYX7; P0CG39; P60709; Q6S8J3; P68133; P0CG38; P68032; P63261	0	1374.66	687.831	-2.6	3.51	POTE ankyrin domain family member F OS=Homo sapiens OX=9606 GN=POTEF PE=1 SV=2 Actin, cytoplasmic 1 OS=Homo sapiens OX=9606 GN=ACTB PE=1 SV=1 Actin, alpha skeletal muscle OS=Homo sapiens OX=9606 GN=ACTA1 PE=1 SV=1	45.0525	FALSE
	High	KMTQIMFE		2	4	A5A3E0; P63267; Q9BYX7; P0CG39; P60709; Q6S8J3; P62736; P68133; Q562R1; P0CG38; P68032; P63261	0	1027.5	514.249	-4.32	2.7	POTE ankyrin domain family member F OS=Homo sapiens OX=9606 GN=POTEF PE=1 SV=2 Actin, cytoplasmic 1 OS=Homo sapiens OX=9606 GN=ACTB PE=1 SV=1 Actin, alpha skeletal muscle OS=Homo sapiens OX=9606 GN=ACTA1 PE=1 SV=1	66.4891	FALSE
	High	KSYELPDGQVITIGNE		2	8	A5A3E0; P63267; Q9BYX7; P60709; Q6S8J3; P62736; P68133; P0CG38; P68032; P63261	2	1762.89	881.942	-5.46	4.23	POTE ankyrin domain family member F OS=Homo sapiens OX=9606 GN=POTEF PE=1 SV=2 Actin, cytoplasmic 1 OS=Homo sapiens OX=9606 GN=ACTB PE=1 SV=1 Actin, alpha skeletal muscle OS=Homo sapiens OX=9606 GN=ACTA1 PE=1 SV=1	106.696	FALSE
	High	LPDGQVITIGNE		2	4	A5A3E0; P63267; Q9BYX7; P60709; Q6S8J3; P62736; P68133; Q562R1; P0CG38; P68032; P63261	1	1255.65	628.331	1.42	2.6	POTE ankyrin domain family member F OS=Homo sapiens OX=9606 GN=POTEF PE=1 SV=2 Actin, cytoplasmic 1 OS=Homo sapiens OX=9606 GN=ACTB PE=1 SV=1 Actin, alpha skeletal muscle OS=Homo sapiens OX=9606 GN=ACTA1 PE=1 SV=1	77.1564	FALSE
	High	LRVAPEEHPVLLTE		2	3	A5A3E0; P60709; P63261	2	1602.88	801.942	-5.29	2.12	POTE ankyrin domain family member F OS=Homo sapiens OX=9606 GN=POTEF PE=1 SV=2 Actin, cytoplasmic 1 OS=Homo sapiens OX=9606 GN=ACTB PE=1 SV=1	64.6221	FALSE
	High	IVRDIKE		2	1	A5A3E0; P63267; Q9BYX7; P0CG39; P60709; Q6S8J3; P62736; P68133; P0CG38; P68032; P63261	1	872.52	436.763	-1.84	2.14	POTE ankyrin domain family member F OS=Homo sapiens OX=9606 GN=POTEF PE=1 SV=2 Actin, cytoplasmic 1 OS=Homo sapiens OX=9606 GN=ACTB PE=1 SV=1 Actin, alpha skeletal muscle OS=Homo sapiens OX=9606 GN=ACTA1 PE=1 SV=1	19.9164	FALSE
	High	LYANTVLSGGTTMYPGIADRMQKE		3	3	P60709; P63261	1	2616.28	872.762	-3.06	5.35	Actin, cytoplasmic 1 OS=Homo sapiens OX=9606 GN=ACTB PE=1 SV=1	97.0574	FALSE
	High	MATAASSSSLE		2	4	P63267; P60709; Q6S8J3; P62736; P68133; P68032; P63261	0	1054.47	527.74	0.3	2.66	Actin, cytoplasmic 1 OS=Homo sapiens OX=9606 GN=ACTB PE=1 SV=1 Actin, alpha skeletal muscle OS=Homo sapiens OX=9606 GN=ACTA1 PE=1 SV=1	29.6675	FALSE
	High	MEKIWHHTFYNE		2	2	A5A3E0; Q9BYX7; P0CG39; P60709; Q6S8J3; P68133; P0CG38; P68032; P63261	1	1634.74	817.867	-8.78	1.83	POTE ankyrin domain family member F OS=Homo sapiens OX=9606 GN=POTEF PE=1 SV=2 Actin, cytoplasmic 1 OS=Homo sapiens OX=9606 GN=ACTB PE=1 SV=1 Actin, alpha skeletal muscle OS=Homo sapiens OX=9606 GN=ACTA1 PE=1 SV=1	60.5816	FALSE
	High	RGYSFTTTAE		2	2	P60709; P63261	0	1132.53	566.767	0.1	2.54	Actin, cytoplasmic 1 OS=Homo sapiens OX=9606 GN=ACTB PE=1 SV=1	39.8191	FALSE
	High	RGYSFTTTAERE		2	6	P60709; P63261	1	1417.67	709.34	0.78	2	Actin, cytoplasmic 1 OS=Homo sapiens OX=9606 GN=ACTB PE=1 SV=1	34.2147	FALSE
	High	SGDGVTHTVPIYE		2	1	A5A3E0; P60709; Q6S8J3; P63261	1	1374.65	687.829	-1.96	2.11	POTE ankyrin domain family member F OS=Homo sapiens OX=9606 GN=POTEF PE=1 SV=2 Actin, cytoplasmic 1 OS=Homo sapiens OX=9606 GN=ACTB PE=1 SV=1	50.8285	FALSE
	High	YLMKILTE		2	1	A5A3E0; P63267; Q9BYX7; P0CG39; P60709; Q6S8J3; P62736; P68133; Q562R1; P0CG38; P68032; P63261	0	1010.56	505.785	3.19	1.56	POTE ankyrin domain family member F OS=Homo sapiens OX=9606 GN=POTEF PE=1 SV=2 Actin, cytoplasmic 1 OS=Homo sapiens OX=9606 GN=ACTB PE=1 SV=1 Actin, alpha skeletal muscle OS=Homo sapiens OX=9606 GN=ACTA1 PE=1 SV=1	83.1046	FALSE
High	P22681	E3 ubiquitin-protein ligase CBL OS=Homo sapiens OX=9606 GN=CBL PE=1 SV=2	119	27	37	99.6	6.54	906	FALSE
	Confidence	Sequence	Modifications	Charge (by Search Engine): A2 Sequest HT	# PSMs	Protein Accessions	# Missed Cleavages	Theo. MH+ [Da]	m/z [Da] (by Search Engine): A2 Sequest HT	DeltaM [ppm] (by Search Engine): A2 Sequest HT	XCorr (by Search Engine): A2 Sequest HT	Master Protein Descriptions	RT [min] (by Search Engine): A2 Sequest HT	Contaminant
	High	LAGAKVERPPSPFSMAPQASLPPVPPRLD	1xPhospho [S]	3	25	P22681	1	3105.6	1035.86	-6.99	3.95	E3 ubiquitin-protein ligase CBL OS=Homo sapiens OX=9606 GN=CBL PE=1 SV=2	105.485	FALSE
	High	RPPSPFSMAPQASLPPVPPRLD	1xPhospho [S]	3	9	P22681	0	2437.21	813.074	-0.51	2.55	E3 ubiquitin-protein ligase CBL OS=Homo sapiens OX=9606 GN=CBL PE=1 SV=2	108.99	FALSE
	High	YFRVFME	1xOxidation [M6]	2	3	P22681	0	1007.47	504.236	-0.28	2.1	E3 ubiquitin-protein ligase CBL OS=Homo sapiens OX=9606 GN=CBL PE=1 SV=2	71.242	FALSE
	High	NLMKKTKQTISLFKE	1xOxidation [M3]	3	3	P22681	0	1825.03	609.012	-1.33	4.04	E3 ubiquitin-protein ligase CBL OS=Homo sapiens OX=9606 GN=CBL PE=1 SV=2	45.3692	FALSE
	High	AMYNIQSQAPSITE	1xOxidation [M2]	2	2	P22681	0	1568.73	784.862	-5.43	2.38	E3 ubiquitin-protein ligase CBL OS=Homo sapiens OX=9606 GN=CBL PE=1 SV=2	63.4965	FALSE
	High	AMYNIQSQAPSITE		2	1	P22681	0	1552.73	776.87	0.83	3.58	E3 ubiquitin-protein ligase CBL OS=Homo sapiens OX=9606 GN=CBL PE=1 SV=2	75.8799	FALSE
	High	FVSISSPAHVAT		2	3	P22681	0	1215.64	608.319	-4.7	3.13	E3 ubiquitin-protein ligase CBL OS=Homo sapiens OX=9606 GN=CBL PE=1 SV=2	54.2612	FALSE
	High	FWRKAFGE		2	1	P22681	0	1040.53	520.768	-2.8	2.38	E3 ubiquitin-protein ligase CBL OS=Homo sapiens OX=9606 GN=CBL PE=1 SV=2	47.7017	FALSE
	High	GFYLFPDGRNQNPD		2	6	P22681	1	1639.75	820.379	0.82	2.09	E3 ubiquitin-protein ligase CBL OS=Homo sapiens OX=9606 GN=CBL PE=1 SV=2	91.1921	FALSE
	High	GKMETLGENE		2	1	P22681	2	1107.5	554.253	0.16	1.63	E3 ubiquitin-protein ligase CBL OS=Homo sapiens OX=9606 GN=CBL PE=1 SV=2	26.352	FALSE
	High	GNLAAAHANTGPEESE		2	1	P22681	2	1567.7	784.352	-0.78	2.73	E3 ubiquitin-protein ligase CBL OS=Homo sapiens OX=9606 GN=CBL PE=1 SV=2	23.2142	FALSE
	High	GSQVPERPPKPFPRRINSE		5	4	P22681	1	2191.17	439.041	2.32	1.77	E3 ubiquitin-protein ligase CBL OS=Homo sapiens OX=9606 GN=CBL PE=1 SV=2	35.4562	FALSE
	High	KTIVPWKSFRQALHE		3	3	P22681	0	1840.02	614.013	1.68	4.67	E3 ubiquitin-protein ligase CBL OS=Homo sapiens OX=9606 GN=CBL PE=1 SV=2	79.0083	FALSE
	High	LAGAKVERPPSPFSMAPQASLPPVPPRLD		4	4	P22681	1	3025.63	757.157	-8.16	2.89	E3 ubiquitin-protein ligase CBL OS=Homo sapiens OX=9606 GN=CBL PE=1 SV=2	104.16	FALSE
	High	IENLMSQGYSYQD		2	1	P22681	1	1547.67	774.339	1.43	2.36	E3 ubiquitin-protein ligase CBL OS=Homo sapiens OX=9606 GN=CBL PE=1 SV=2	78.5902	FALSE
	High	LKGIFPSGLFQGD		2	5	P22681	0	1378.74	689.872	0.4	3.43	E3 ubiquitin-protein ligase CBL OS=Homo sapiens OX=9606 GN=CBL PE=1 SV=2	118.347	FALSE
	High	LKGIFPSGLFQGDTFRITKADAAE		4	3	P22681	2	2582.36	646.345	-0.99	3.17	E3 ubiquitin-protein ligase CBL OS=Homo sapiens OX=9606 GN=CBL PE=1 SV=2	119.094	FALSE
	High	LLPDTYQHLRTILSRYE		4	1	P22681	1	2118.13	530.29	1.03	1.21	E3 ubiquitin-protein ligase CBL OS=Homo sapiens OX=9606 GN=CBL PE=1 SV=2	120.907	FALSE
	High	IQKALVIAQNNIE		2	2	P22681	0	1453.84	727.418	-5.56	2.76	E3 ubiquitin-protein ligase CBL OS=Homo sapiens OX=9606 GN=CBL PE=1 SV=2	58.3821	FALSE
	High	LTNRHSLPFSLPSQMEPRPDVPRLGSTFSLD		4	1	P22681	2	3494.78	874.449	-2.52	2.02	E3 ubiquitin-protein ligase CBL OS=Homo sapiens OX=9606 GN=CBL PE=1 SV=2	118.371	FALSE
	High	MAKNILRE		2	1	P22681	0	974.545	487.776	-0.86	1.41	E3 ubiquitin-protein ligase CBL OS=Homo sapiens OX=9606 GN=CBL PE=1 SV=2	26.9498	FALSE
	High	NLMKKTKQTISLFKE		3	7	P22681	0	1809.03	603.68	-2.93	5	E3 ubiquitin-protein ligase CBL OS=Homo sapiens OX=9606 GN=CBL PE=1 SV=2	65.2885	FALSE
	High	NLMSQGYSYQD		2	2	P22681	0	1305.54	653.272	-4.48	1.42	E3 ubiquitin-protein ligase CBL OS=Homo sapiens OX=9606 GN=CBL PE=1 SV=2	63.9782	FALSE
	High	NSQPRRNLTKLSLIFSHMLAE		4	2	P22681	0	2455.32	614.588	2.13	2.79	E3 ubiquitin-protein ligase CBL OS=Homo sapiens OX=9606 GN=CBL PE=1 SV=2	124.048	FALSE
	High	PFDPRGSGSLLRQGAE		3	1	P22681	1	1686.86	562.953	-5.89	1.95	E3 ubiquitin-protein ligase CBL OS=Homo sapiens OX=9606 GN=CBL PE=1 SV=2	57.3544	FALSE
	High	RPPKPFPRRINSE		4	6	P22681	0	1593.9	399.23	-0.29	2.47	E3 ubiquitin-protein ligase CBL OS=Homo sapiens OX=9606 GN=CBL PE=1 SV=2	26.3467	FALSE
	High	RPPSPFSMAPQASLPPVPPRLD		3	6	P22681	0	2357.24	786.415	-6.05	2.38	E3 ubiquitin-protein ligase CBL OS=Homo sapiens OX=9606 GN=CBL PE=1 SV=2	103.768	FALSE
	High	TFRITKADAAE		3	4	P22681	1	1222.64	408.219	-0.01	3.33	E3 ubiquitin-protein ligase CBL OS=Homo sapiens OX=9606 GN=CBL PE=1 SV=2	31.5316	FALSE
	High	TLFMMKE		2	3	P22681	0	899.437	450.22	-3.51	1.79	E3 ubiquitin-protein ligase CBL OS=Homo sapiens OX=9606 GN=CBL PE=1 SV=2	67.7809	FALSE
	High	TSMSMNSSPLVGPE		2	2	P22681	0	1436.64	718.824	1.47	2.16	E3 ubiquitin-protein ligase CBL OS=Homo sapiens OX=9606 GN=CBL PE=1 SV=2	71.2579	FALSE
	High	VHPISSGLE		2	3	P22681	0	938.494	469.751	0.52	2.52	E3 ubiquitin-protein ligase CBL OS=Homo sapiens OX=9606 GN=CBL PE=1 SV=2	33.3806	FALSE
	High	YFRVFME		2	3	P22681	0	991.471	496.24	1.35	2.53	E3 ubiquitin-protein ligase CBL OS=Homo sapiens OX=9606 GN=CBL PE=1 SV=2	89.1776	FALSE
High	O00257	E3 SUMO-protein ligase CBX4 OS=Homo sapiens OX=9606 GN=CBX4 PE=1 SV=3	110	17	37	61.3	9.36	560	FALSE
	Confidence	Sequence	Modifications	Charge (by Search Engine): A2 Sequest HT	# PSMs	Protein Accessions	# Missed Cleavages	Theo. MH+ [Da]	m/z [Da] (by Search Engine): A2 Sequest HT	DeltaM [ppm] (by Search Engine): A2 Sequest HT	XCorr (by Search Engine): A2 Sequest HT	Master Protein Descriptions	RT [min] (by Search Engine): A2 Sequest HT	Contaminant
	High	VSGVSDPQPQDAGSRKLSPTKE	2xPhospho [S14; S18]	3	1	O00257	2	2443.09	815.035	0.16	4.29	E3 SUMO-protein ligase CBX4 OS=Homo sapiens OX=9606 GN=CBX4 PE=1 SV=3	30.4465	FALSE
	High	VSGVSDPQPQDAGSRKLSPTKE	1xPhospho [S]	3	13	O00257	2	2363.12	788.378	-1.33	5.35	E3 SUMO-protein ligase CBX4 OS=Homo sapiens OX=9606 GN=CBX4 PE=1 SV=3	26.6615	FALSE
	High	KGPPNGMMPAPKE	1xOxidation [M8]	3	1	O00257	0	1369.66	457.225	0.67	1.67	E3 SUMO-protein ligase CBX4 OS=Homo sapiens OX=9606 GN=CBX4 PE=1 SV=3	20.0929	FALSE
	High	NGMQAVKIKSGE	1xOxidation [M3]	3	1	O00257	0	1277.65	426.555	-1.91	2.44	E3 SUMO-protein ligase CBX4 OS=Homo sapiens OX=9606 GN=CBX4 PE=1 SV=3	19.0527	FALSE
	High	NGMQAVKIKSGEVAE	1xOxidation [M3]	2	2	O00257	1	1576.8	788.903	-0.26	3.17	E3 SUMO-protein ligase CBX4 OS=Homo sapiens OX=9606 GN=CBX4 PE=1 SV=3	23.6069	FALSE
	High	RAGKPPPPGKSGKYYYQLNSKKHHPYQPDPKMYD	1xOxidation [M32]	5	8	O00257	1	3988.99	798.606	2.52	3.14	E3 SUMO-protein ligase CBX4 OS=Homo sapiens OX=9606 GN=CBX4 PE=1 SV=3	37.985	FALSE
	High	MELPAVGE	1xAcetyl [N-Term]	2	5	O00257	1	887.418	444.21	-5.05	2.47	E3 SUMO-protein ligase CBX4 OS=Homo sapiens OX=9606 GN=CBX4 PE=1 SV=3	108.837	FALSE
	High	AFGEQPLQLTTKPD		2	6	O00257	1	1544.8	772.899	-2.65	4.06	E3 SUMO-protein ligase CBX4 OS=Homo sapiens OX=9606 GN=CBX4 PE=1 SV=3	68.8289	FALSE
	High	AGEPPSSLQVKPE		2	15	O00257	1	1338.69	669.849	0.88	2.61	E3 SUMO-protein ligase CBX4 OS=Homo sapiens OX=9606 GN=CBX4 PE=1 SV=3	35.5927	FALSE
	High	ENILDPRLLIAFQNRE		3	2	O00257	2	1941.06	647.692	2.42	2.98	E3 SUMO-protein ligase CBX4 OS=Homo sapiens OX=9606 GN=CBX4 PE=1 SV=3	124.755	FALSE
	High	FKPFFGNIIITD		2	2	O00257	0	1411.76	706.387	3.03	1.82	E3 SUMO-protein ligase CBX4 OS=Homo sapiens OX=9606 GN=CBX4 PE=1 SV=3	129.001	FALSE
	High	NGMQAVKIKSGE		3	1	O00257	0	1261.66	421.224	0.54	1.74	E3 SUMO-protein ligase CBX4 OS=Homo sapiens OX=9606 GN=CBX4 PE=1 SV=3	24.4952	FALSE
	High	NGMQAVKIKSGEVAE		2	4	O00257	1	1560.81	780.906	-0.06	3.22	E3 SUMO-protein ligase CBX4 OS=Homo sapiens OX=9606 GN=CBX4 PE=1 SV=3	34.314	FALSE
	High	NILDPRLLIAFQNRE		3	4	O00257	1	1812.01	604.677	2.81	3.38	E3 SUMO-protein ligase CBX4 OS=Homo sapiens OX=9606 GN=CBX4 PE=1 SV=3	124.72	FALSE
	High	PQPQDAGSRKLSPTKE		3	2	O00257	1	1738.91	580.307	-0.9	2.02	E3 SUMO-protein ligase CBX4 OS=Homo sapiens OX=9606 GN=CBX4 PE=1 SV=3	19.5702	FALSE
	High	RAGKPPPPGKSGKYYYQLNSKKHHPYQPDPKMYD		5	13	O00257	1	3973	795.405	0.33	5.49	E3 SUMO-protein ligase CBX4 OS=Homo sapiens OX=9606 GN=CBX4 PE=1 SV=3	40.7891	FALSE
	High	RHPPADRTFKKAAGAE		3	1	O00257	1	1751.93	584.648	-0.8	2.35	E3 SUMO-protein ligase CBX4 OS=Homo sapiens OX=9606 GN=CBX4 PE=1 SV=3	20.7431	FALSE
	High	RHPPADRTFKKAAGAEE		3	13	O00257	2	1880.97	627.662	-0.47	4.31	E3 SUMO-protein ligase CBX4 OS=Homo sapiens OX=9606 GN=CBX4 PE=1 SV=3	21.3367	FALSE
	High	SSTDNRAKLDLGAQGKGQGHQYE		3	2	O00257	2	2460.19	820.734	0.16	3.2	E3 SUMO-protein ligase CBX4 OS=Homo sapiens OX=9606 GN=CBX4 PE=1 SV=3	27.8778	FALSE
	High	VSGVSDPQPQDAGSRKLSPTKE		4	5	O00257	2	2283.16	571.545	-0.12	4.45	E3 SUMO-protein ligase CBX4 OS=Homo sapiens OX=9606 GN=CBX4 PE=1 SV=3	25.8974	FALSE
	High	YLVKWRGWSPKYNTWEPE		3	4	O00257	1	2339.16	780.387	-5.72	3.44	E3 SUMO-protein ligase CBX4 OS=Homo sapiens OX=9606 GN=CBX4 PE=1 SV=3	104.104	FALSE
	High	YLVKWRGWSPKYNTWEPEE		3	5	O00257	2	2468.2	823.402	-5.1	2.23	E3 SUMO-protein ligase CBX4 OS=Homo sapiens OX=9606 GN=CBX4 PE=1 SV=3	103.261	FALSE
High	Q96AQ6	Pre-B-cell leukemia transcription factor-interacting protein 1 OS=Homo sapiens OX=9606 GN=PBXIP1 PE=1 SV=1	99	28	37	80.6	5.33	731	FALSE
	Confidence	Sequence	Modifications	Charge (by Search Engine): A2 Sequest HT	# PSMs	Protein Accessions	# Missed Cleavages	Theo. MH+ [Da]	m/z [Da] (by Search Engine): A2 Sequest HT	DeltaM [ppm] (by Search Engine): A2 Sequest HT	XCorr (by Search Engine): A2 Sequest HT	Master Protein Descriptions	RT [min] (by Search Engine): A2 Sequest HT	Contaminant
	High	RALQAPHSPSKTDGKE	1xPhospho [S8]	4	3	Q96AQ6	1	1801.86	451.22	-1.46	4.76	Pre-B-cell leukemia transcription factor-interacting protein 1 OS=Homo sapiens OX=9606 GN=PBXIP1 PE=1 SV=1	19.0696	FALSE
	High	GQSPPQSLPSTPKAAWIRE	1xPhospho [S10]	3	2	Q96AQ6	0	2130.04	710.684	-0.64	1.74	Pre-B-cell leukemia transcription factor-interacting protein 1 OS=Homo sapiens OX=9606 GN=PBXIP1 PE=1 SV=1	68.1934	FALSE
	High	SERALQAPHSPSKTDGKE	1xPhospho [S10]	4	1	Q96AQ6	2	2017.93	505.238	-1.25	3.98	Pre-B-cell leukemia transcription factor-interacting protein 1 OS=Homo sapiens OX=9606 GN=PBXIP1 PE=1 SV=1	19.334	FALSE
	High	TLGPASRMDPESE	1xOxidation [M8]	2	1	Q96AQ6	2	1405.63	703.317	0.16	1.89	Pre-B-cell leukemia transcription factor-interacting protein 1 OS=Homo sapiens OX=9606 GN=PBXIP1 PE=1 SV=1	24.1055	FALSE
	High	AGPPQPMVPLAVE	1xOxidation [M7]	2	1	Q96AQ6	0	1321.68	661.345	0.65	3.11	Pre-B-cell leukemia transcription factor-interacting protein 1 OS=Homo sapiens OX=9606 GN=PBXIP1 PE=1 SV=1	73.3959	FALSE
	High	LQSLMHQPKGLEEE	1xOxidation [M5]	3	1	Q96AQ6	2	1654.81	552.276	1.7	2.3	Pre-B-cell leukemia transcription factor-interacting protein 1 OS=Homo sapiens OX=9606 GN=PBXIP1 PE=1 SV=1	34.9347	FALSE
	High	AFQRALE		2	1	Q96AQ6	0	834.447	417.727	-0.55	2.22	Pre-B-cell leukemia transcription factor-interacting protein 1 OS=Homo sapiens OX=9606 GN=PBXIP1 PE=1 SV=1	28.7805	FALSE
	High	AGPPQPMVPLAVE		2	3	Q96AQ6	0	1305.69	653.347	0.21	3.22	Pre-B-cell leukemia transcription factor-interacting protein 1 OS=Homo sapiens OX=9606 GN=PBXIP1 PE=1 SV=1	89.6992	FALSE
	High	AVGDRQDGLRE		3	1	Q96AQ6	2	1215.61	405.873	-1.65	1.51	Pre-B-cell leukemia transcription factor-interacting protein 1 OS=Homo sapiens OX=9606 GN=PBXIP1 PE=1 SV=1	20.6025	FALSE
	High	GQSPPQSLPSTPKAAWIRE		3	5	Q96AQ6	0	2050.07	684.025	-4.93	5.18	Pre-B-cell leukemia transcription factor-interacting protein 1 OS=Homo sapiens OX=9606 GN=PBXIP1 PE=1 SV=1	63.5694	FALSE
	High	GQSPPQSLPSTPKAAWIREE		3	7	Q96AQ6	1	2179.11	727.039	-5.66	4.05	Pre-B-cell leukemia transcription factor-interacting protein 1 OS=Homo sapiens OX=9606 GN=PBXIP1 PE=1 SV=1	64.5838	FALSE
	High	GTKDSHDPLPSWAE		2	6	Q96AQ6	2	1539.71	770.353	-5.86	3.53	Pre-B-cell leukemia transcription factor-interacting protein 1 OS=Homo sapiens OX=9606 GN=PBXIP1 PE=1 SV=1	58.8786	FALSE
	High	KWWDGQRDRKAE		3	6	Q96AQ6	2	1574.78	525.599	0.1	2.27	Pre-B-cell leukemia transcription factor-interacting protein 1 OS=Homo sapiens OX=9606 GN=PBXIP1 PE=1 SV=1	31.6861	FALSE
	High	LERQRRLLGSVQQDLE		4	1	Q96AQ6	2	1940.07	485.769	-5.83	2.62	Pre-B-cell leukemia transcription factor-interacting protein 1 OS=Homo sapiens OX=9606 GN=PBXIP1 PE=1 SV=1	64.3011	FALSE
	High	LGHRLAQKLQGLE		3	8	Q96AQ6	0	1462.85	488.285	-6.32	4.43	Pre-B-cell leukemia transcription factor-interacting protein 1 OS=Homo sapiens OX=9606 GN=PBXIP1 PE=1 SV=1	60.5971	FALSE
	High	LPLSPAFFGE		2	7	Q96AQ6	0	1077.56	539.286	2.35	1.89	Pre-B-cell leukemia transcription factor-interacting protein 1 OS=Homo sapiens OX=9606 GN=PBXIP1 PE=1 SV=1	125.247	FALSE
	High	LQQLRARLQGLE		3	2	Q96AQ6	0	1424.83	475.613	-5.58	2.6	Pre-B-cell leukemia transcription factor-interacting protein 1 OS=Homo sapiens OX=9606 GN=PBXIP1 PE=1 SV=1	63.0836	FALSE
	High	LQSLMHQPKGLEEE		2	4	Q96AQ6	2	1638.82	819.91	-1.3	2.54	Pre-B-cell leukemia transcription factor-interacting protein 1 OS=Homo sapiens OX=9606 GN=PBXIP1 PE=1 SV=1	47.3384	FALSE
	High	IRLLQAQLQAQKEE		3	5	Q96AQ6	1	1667.94	556.649	-6.39	5.16	Pre-B-cell leukemia transcription factor-interacting protein 1 OS=Homo sapiens OX=9606 GN=PBXIP1 PE=1 SV=1	58.5127	FALSE
	High	LSFLKQKE		2	3	Q96AQ6	0	992.578	496.792	0.1	2.41	Pre-B-cell leukemia transcription factor-interacting protein 1 OS=Homo sapiens OX=9606 GN=PBXIP1 PE=1 SV=1	36.7954	FALSE
	High	LSFLKQKEQLE		2	3	Q96AQ6	1	1362.76	681.882	-4.63	2.42	Pre-B-cell leukemia transcription factor-interacting protein 1 OS=Homo sapiens OX=9606 GN=PBXIP1 PE=1 SV=1	55.1545	FALSE
	High	NAQLRGALQQGE		2	3	Q96AQ6	0	1284.67	642.836	-0.38	3.08	Pre-B-cell leukemia transcription factor-interacting protein 1 OS=Homo sapiens OX=9606 GN=PBXIP1 PE=1 SV=1	32.2439	FALSE
	High	NQDIRLLQAQLQAQKEE		3	3	Q96AQ6	2	2025.07	675.694	-2.75	7.11	Pre-B-cell leukemia transcription factor-interacting protein 1 OS=Homo sapiens OX=9606 GN=PBXIP1 PE=1 SV=1	69.8764	FALSE
	High	RALQAPHSPSKTDGKE		4	1	Q96AQ6	1	1721.89	431.228	-0.93	4.48	Pre-B-cell leukemia transcription factor-interacting protein 1 OS=Homo sapiens OX=9606 GN=PBXIP1 PE=1 SV=1	19.2263	FALSE
	High	RQVLPDPE		2	2	Q96AQ6	1	953.505	477.257	2.32	1.99	Pre-B-cell leukemia transcription factor-interacting protein 1 OS=Homo sapiens OX=9606 GN=PBXIP1 PE=1 SV=1	32.9424	FALSE
	High	RQVLPDPEVLE		2	3	Q96AQ6	2	1294.7	647.854	0.44	2.71	Pre-B-cell leukemia transcription factor-interacting protein 1 OS=Homo sapiens OX=9606 GN=PBXIP1 PE=1 SV=1	72.729	FALSE
	High	RSLQDASRGDPAHAGLAE		3	4	Q96AQ6	2	1850.91	617.642	0.7	2.92	Pre-B-cell leukemia transcription factor-interacting protein 1 OS=Homo sapiens OX=9606 GN=PBXIP1 PE=1 SV=1	29.4035	FALSE
	High	SERALQAPHSPSKTDGKE		4	1	Q96AQ6	2	1937.97	485.246	-2.4	4.76	Pre-B-cell leukemia transcription factor-interacting protein 1 OS=Homo sapiens OX=9606 GN=PBXIP1 PE=1 SV=1	19.8189	FALSE
	High	SPQSGSILTEE		2	2	Q96AQ6	1	1147.55	574.276	-2.21	1.42	Pre-B-cell leukemia transcription factor-interacting protein 1 OS=Homo sapiens OX=9606 GN=PBXIP1 PE=1 SV=1	45.5199	FALSE
	High	SPQSGSILTEETE		2	1	Q96AQ6	2	1377.64	689.319	-5.3	1.83	Pre-B-cell leukemia transcription factor-interacting protein 1 OS=Homo sapiens OX=9606 GN=PBXIP1 PE=1 SV=1	53.3238	FALSE
	High	TLGPASRMDPE		2	1	Q96AQ6	1	1173.56	587.283	1.31	1.87	Pre-B-cell leukemia transcription factor-interacting protein 1 OS=Homo sapiens OX=9606 GN=PBXIP1 PE=1 SV=1	37.3145	FALSE
	High	TLGPASRMDPESE		2	3	Q96AQ6	2	1389.63	695.319	0.08	3.36	Pre-B-cell leukemia transcription factor-interacting protein 1 OS=Homo sapiens OX=9606 GN=PBXIP1 PE=1 SV=1	39.8209	FALSE
	High	TTVVTGLGPDTQDLE		2	3	Q96AQ6	2	1545.76	773.388	2.62	3.86	Pre-B-cell leukemia transcription factor-interacting protein 1 OS=Homo sapiens OX=9606 GN=PBXIP1 PE=1 SV=1	78.785	FALSE
	High	VERQVLPDPE		2	1	Q96AQ6	2	1181.62	591.312	0.24	1.93	Pre-B-cell leukemia transcription factor-interacting protein 1 OS=Homo sapiens OX=9606 GN=PBXIP1 PE=1 SV=1	37.8445	FALSE
High	P78527	DNA-dependent protein kinase catalytic subunit OS=Homo sapiens OX=9606 GN=PRKDC PE=1 SV=3	94	47	14	468.8	7.12	4128	FALSE
	Confidence	Sequence	Modifications	Charge (by Search Engine): A2 Sequest HT	# PSMs	Protein Accessions	# Missed Cleavages	Theo. MH+ [Da]	m/z [Da] (by Search Engine): A2 Sequest HT	DeltaM [ppm] (by Search Engine): A2 Sequest HT	XCorr (by Search Engine): A2 Sequest HT	Master Protein Descriptions	RT [min] (by Search Engine): A2 Sequest HT	Contaminant
	High	AFFSVNSSSE		2	1	P78527	0	1074.47	537.74	-0.72	1.85	DNA-dependent protein kinase catalytic subunit OS=Homo sapiens OX=9606 GN=PRKDC PE=1 SV=3	71.4191	FALSE
	High	FLKWSIKQITPQQQE		3	1	P78527	0	1874.02	625.346	3.36	4.73	DNA-dependent protein kinase catalytic subunit OS=Homo sapiens OX=9606 GN=PRKDC PE=1 SV=3	82.8588	FALSE
	High	FINALDQLSNPE		2	1	P78527	1	1360.67	680.835	-8.51	1.77	DNA-dependent protein kinase catalytic subunit OS=Homo sapiens OX=9606 GN=PRKDC PE=1 SV=3	98.7138	FALSE
	High	FVARIKSKLDQGGVIQD		3	1	P78527	1	1874.05	625.353	-2.55	1.72	DNA-dependent protein kinase catalytic subunit OS=Homo sapiens OX=9606 GN=PRKDC PE=1 SV=3	55.3951	FALSE
	High	FVKSVLKIVE		2	2	P78527	0	1161.72	581.364	-3.16	2.24	DNA-dependent protein kinase catalytic subunit OS=Homo sapiens OX=9606 GN=PRKDC PE=1 SV=3	67.8115	FALSE
	High	GYLKTSALSDE		2	1	P78527	1	1183.58	592.295	-1.67	2.71	DNA-dependent protein kinase catalytic subunit OS=Homo sapiens OX=9606 GN=PRKDC PE=1 SV=3	44.2711	FALSE
	High	KLSLMYARKGVAE		3	6	P78527	0	1465.82	489.278	-0.48	3.1	DNA-dependent protein kinase catalytic subunit OS=Homo sapiens OX=9606 GN=PRKDC PE=1 SV=3	43.3164	FALSE
	High	KITAQSIEE		2	2	P78527	1	1018.54	509.774	0	2.37	DNA-dependent protein kinase catalytic subunit OS=Homo sapiens OX=9606 GN=PRKDC PE=1 SV=3	28.5654	FALSE
	High	KMLKALKLNSNE		2	1	P78527	0	1388.79	694.901	1.09	1.11	DNA-dependent protein kinase catalytic subunit OS=Homo sapiens OX=9606 GN=PRKDC PE=1 SV=3	39.3573	FALSE
	High	KRLSFAVPFRE		3	2	P78527	0	1349.77	450.592	-4.48	2.82	DNA-dependent protein kinase catalytic subunit OS=Homo sapiens OX=9606 GN=PRKDC PE=1 SV=3	65.9476	FALSE
	High	KVIAGLYQRAFQHLSE		3	2	P78527	0	1860.01	620.679	4.61	3.8	DNA-dependent protein kinase catalytic subunit OS=Homo sapiens OX=9606 GN=PRKDC PE=1 SV=3	82.5789	FALSE
	High	LAKLYRSIGE		3	1	P78527	0	1149.66	383.892	-0.68	2.6	DNA-dependent protein kinase catalytic subunit OS=Homo sapiens OX=9606 GN=PRKDC PE=1 SV=3	41.5926	FALSE
	High	LAKTPVNKKNIEKMYE		4	3	P78527	1	1906.05	477.267	-0.97	2.59	DNA-dependent protein kinase catalytic subunit OS=Homo sapiens OX=9606 GN=PRKDC PE=1 SV=3	35.4002	FALSE
	High	LEIPGQYDGRGKPLPE		3	4	P78527	2	1768.92	590.31	-4.97	2.31	DNA-dependent protein kinase catalytic subunit OS=Homo sapiens OX=9606 GN=PRKDC PE=1 SV=3	61.371	FALSE
	High	LFSKFYGE		2	2	P78527	0	990.493	495.749	-2.29	1.58	DNA-dependent protein kinase catalytic subunit OS=Homo sapiens OX=9606 GN=PRKDC PE=1 SV=3	66.8555	FALSE
	High	IGTKQITQSALLAE		2	2	P78527	0	1472.83	736.916	-4.26	2.66	DNA-dependent protein kinase catalytic subunit OS=Homo sapiens OX=9606 GN=PRKDC PE=1 SV=3	65.062	FALSE
	High	LKFYQGFLFSEKPE		3	2	P78527	1	1732.89	578.299	-6.47	1.89	DNA-dependent protein kinase catalytic subunit OS=Homo sapiens OX=9606 GN=PRKDC PE=1 SV=3	110.322	FALSE
	High	LLFKDWSNDVRAE		2	2	P78527	2	1592.81	796.91	3.35	2.52	DNA-dependent protein kinase catalytic subunit OS=Homo sapiens OX=9606 GN=PRKDC PE=1 SV=3	83.8629	FALSE
	High	LLSLVYKGIAPGDE		2	2	P78527	1	1474.82	737.909	-3.56	3.13	DNA-dependent protein kinase catalytic subunit OS=Homo sapiens OX=9606 GN=PRKDC PE=1 SV=3	94.8013	FALSE
	High	IIYKMMPKLKPVELRE		4	1	P78527	1	1988.14	497.792	0.72	3.07	DNA-dependent protein kinase catalytic subunit OS=Homo sapiens OX=9606 GN=PRKDC PE=1 SV=3	72.7344	FALSE
	High	LQAYPALVVE		2	2	P78527	0	1102.61	551.81	-1.14	1.34	DNA-dependent protein kinase catalytic subunit OS=Homo sapiens OX=9606 GN=PRKDC PE=1 SV=3	92.7778	FALSE
	High	LSQSPMLLE		2	2	P78527	0	1017.53	509.268	0.52	1.95	DNA-dependent protein kinase catalytic subunit OS=Homo sapiens OX=9606 GN=PRKDC PE=1 SV=3	77.151	FALSE
	High	LVAKQLKQHQNTME		3	2	P78527	0	1667.89	556.634	-0.71	3.31	DNA-dependent protein kinase catalytic subunit OS=Homo sapiens OX=9606 GN=PRKDC PE=1 SV=3	23.9803	FALSE
	High	MKPVIFLD		2	1	P78527	0	962.538	481.774	2.39	2.06	DNA-dependent protein kinase catalytic subunit OS=Homo sapiens OX=9606 GN=PRKDC PE=1 SV=3	84.455	FALSE
	High	MMKSYVAWDRE		2	3	P78527	1	1415.64	708.322	-5.85	3.1	DNA-dependent protein kinase catalytic subunit OS=Homo sapiens OX=9606 GN=PRKDC PE=1 SV=3	57.5103	FALSE
	High	MTSMSPDYPNPMFEHPLSE		3	1	P78527	2	2209.92	737.309	-5.07	4.12	DNA-dependent protein kinase catalytic subunit OS=Homo sapiens OX=9606 GN=PRKDC PE=1 SV=3	101.472	FALSE
	High	NLFRAFLGE		2	1	P78527	0	1066.57	533.788	0.55	1.61	DNA-dependent protein kinase catalytic subunit OS=Homo sapiens OX=9606 GN=PRKDC PE=1 SV=3	122.11	FALSE
	High	NLIDLKRRYNFPVE		3	1	P78527	1	1776.98	592.998	2.98	2.65	DNA-dependent protein kinase catalytic subunit OS=Homo sapiens OX=9606 GN=PRKDC PE=1 SV=3	82.7631	FALSE
	High	NLIDLKRRYNFPVEVE		3	1	P78527	2	2005.09	669.03	-5.49	1.75	DNA-dependent protein kinase catalytic subunit OS=Homo sapiens OX=9606 GN=PRKDC PE=1 SV=3	97.3035	FALSE
	High	RLQRAPLKSVGPDFGKKRLGLPGDE		5	2	P78527	2	2734.55	547.712	-5.91	3.71	DNA-dependent protein kinase catalytic subunit OS=Homo sapiens OX=9606 GN=PRKDC PE=1 SV=3	62.6735	FALSE
	High	RTVGALQVLGTE		2	1	P78527	0	1243.7	622.352	-3.62	2.53	DNA-dependent protein kinase catalytic subunit OS=Homo sapiens OX=9606 GN=PRKDC PE=1 SV=3	67.0348	FALSE
	High	SLALAHADE		2	2	P78527	1	926.458	463.733	0.54	1.82	DNA-dependent protein kinase catalytic subunit OS=Homo sapiens OX=9606 GN=PRKDC PE=1 SV=3	30.3553	FALSE
	High	SIAMHDIIAAE		2	2	P78527	1	1170.58	585.794	-1.65	1.75	DNA-dependent protein kinase catalytic subunit OS=Homo sapiens OX=9606 GN=PRKDC PE=1 SV=3	70.9195	FALSE
	High	SLNHLLYDE		2	2	P78527	1	1103.54	552.27	-3.91	1.61	DNA-dependent protein kinase catalytic subunit OS=Homo sapiens OX=9606 GN=PRKDC PE=1 SV=3	65.8816	FALSE
	High	SQDTVALLE		2	1	P78527	1	975.499	488.252	-2.45	1.69	DNA-dependent protein kinase catalytic subunit OS=Homo sapiens OX=9606 GN=PRKDC PE=1 SV=3	69.3036	FALSE
	High	STFDTQITKKMGYYKILD		4	4	P78527	1	2152.1	538.78	-0.62	4.82	DNA-dependent protein kinase catalytic subunit OS=Homo sapiens OX=9606 GN=PRKDC PE=1 SV=3	89.7186	FALSE
	High	TLSLMTKE		2	3	P78527	0	922.491	461.749	-0.99	2.14	DNA-dependent protein kinase catalytic subunit OS=Homo sapiens OX=9606 GN=PRKDC PE=1 SV=3	42.4186	FALSE
	High	TQASQGTLQTRTQE		2	3	P78527	0	1548.76	774.883	-2.18	3.92	DNA-dependent protein kinase catalytic subunit OS=Homo sapiens OX=9606 GN=PRKDC PE=1 SV=3	20.0306	FALSE
	High	TQITKKMGYYKILD		3	1	P78527	0	1701.92	567.977	-4.54	2.94	DNA-dependent protein kinase catalytic subunit OS=Homo sapiens OX=9606 GN=PRKDC PE=1 SV=3	58.2032	FALSE
	High	VFLPRVTE		2	5	P78527	0	960.551	480.776	-6.41	1.72	DNA-dependent protein kinase catalytic subunit OS=Homo sapiens OX=9606 GN=PRKDC PE=1 SV=3	64.0927	FALSE
	High	VFVKEPSFDWKNFE		3	1	P78527	2	1771.87	591.291	-5.98	1.9	DNA-dependent protein kinase catalytic subunit OS=Homo sapiens OX=9606 GN=PRKDC PE=1 SV=3	105.018	FALSE
	High	VHPSEMINNAE		2	1	P78527	1	1240.56	620.785	0.29	1.31	DNA-dependent protein kinase catalytic subunit OS=Homo sapiens OX=9606 GN=PRKDC PE=1 SV=3	32.5485	FALSE
	High	VMYSRLPKDDVHAKE		3	4	P78527	2	1787.91	596.642	0.24	3.06	DNA-dependent protein kinase catalytic subunit OS=Homo sapiens OX=9606 GN=PRKDC PE=1 SV=3	28.8828	FALSE
	High	VSALSRAAQKGFNKVVLKHLKKTKNLSSNE		5	2	P78527	0	3295.9	659.985	0.37	3.09	DNA-dependent protein kinase catalytic subunit OS=Homo sapiens OX=9606 GN=PRKDC PE=1 SV=3	69.8302	FALSE
	High	YDVLRGIFTSE		2	3	P78527	1	1299.66	650.331	-2.74	2.89	DNA-dependent protein kinase catalytic subunit OS=Homo sapiens OX=9606 GN=PRKDC PE=1 SV=3	112.597	FALSE
	High	YFQALVNNMSFVRYKE		3	1	P78527	0	2008.99	670.334	-3.74	1.61	DNA-dependent protein kinase catalytic subunit OS=Homo sapiens OX=9606 GN=PRKDC PE=1 SV=3	108.153	FALSE
	High	YVAVARGSKDHNIRAQEPE		3	3	P78527	2	2140.09	714.034	-1.14	4.25	DNA-dependent protein kinase catalytic subunit OS=Homo sapiens OX=9606 GN=PRKDC PE=1 SV=3	25.0056	FALSE
High	Q00610	Clathrin heavy chain 1 OS=Homo sapiens OX=9606 GN=CLTC PE=1 SV=5	93	40	31	191.5	5.69	1675	FALSE
	Confidence	Sequence	Modifications	Charge (by Search Engine): A2 Sequest HT	# PSMs	Protein Accessions	# Missed Cleavages	Theo. MH+ [Da]	m/z [Da] (by Search Engine): A2 Sequest HT	DeltaM [ppm] (by Search Engine): A2 Sequest HT	XCorr (by Search Engine): A2 Sequest HT	Master Protein Descriptions	RT [min] (by Search Engine): A2 Sequest HT	Contaminant
	High	PAVWSQLAKAQLQKGMVKE	1xOxidation [M16]	4	1	Q00610	0	2128.16	532.794	-1.09	2.14	Clathrin heavy chain 1 OS=Homo sapiens OX=9606 GN=CLTC PE=1 SV=5	71.9268	FALSE
	High	FAMPYFIQVMKE	1xOxidation [M10]	2	2	Q00610	0	1519.73	760.369	-1.23	1.54	Clathrin heavy chain 1 OS=Homo sapiens OX=9606 GN=CLTC PE=1 SV=5	113.098	FALSE
	High	AAKLLYNNVSNFGRLASTLVHLGE		3	1	Q00610	0	2587.4	863.141	3.82	1.82	Clathrin heavy chain 1 OS=Homo sapiens OX=9606 GN=CLTC PE=1 SV=5	137.252	FALSE
	High	AFAIFRKFD		2	3	Q00610	0	1114.6	557.808	3.26	1.12	Clathrin heavy chain 1 OS=Homo sapiens OX=9606 GN=CLTC PE=1 SV=5	83.7235	FALSE
	High	ALKNNRPSEGPLQTRLLE		3	2	Q00610	1	2036.12	679.374	-8.36	3.1	Clathrin heavy chain 1 OS=Homo sapiens OX=9606 GN=CLTC PE=1 SV=5	55.5993	FALSE
	High	AILGNQMFTHYD		2	1	Q00610	0	1409.65	705.332	3.71	1.18	Clathrin heavy chain 1 OS=Homo sapiens OX=9606 GN=CLTC PE=1 SV=5	84.5891	FALSE
	High	FAMPYFIQVMKE		2	2	Q00610	0	1503.74	752.374	2.25	2.51	Clathrin heavy chain 1 OS=Homo sapiens OX=9606 GN=CLTC PE=1 SV=5	135.281	FALSE
	High	FKPLLLND		2	1	Q00610	0	959.556	480.281	-0.65	1.43	Clathrin heavy chain 1 OS=Homo sapiens OX=9606 GN=CLTC PE=1 SV=5	73.9351	FALSE
	High	FRRIAAYLFKGNNRWKQSVE		5	1	Q00610	0	2483.34	497.476	3.57	3.83	Clathrin heavy chain 1 OS=Homo sapiens OX=9606 GN=CLTC PE=1 SV=5	82.8629	FALSE
	High	GQFKDIITKVANVE		3	4	Q00610; P53675	1	1561.86	521.29	-1.54	3.98	Clathrin heavy chain 1 OS=Homo sapiens OX=9606 GN=CLTC PE=1 SV=5	93.4684	FALSE
	High	HIGNLDRAYE		2	6	Q00610; P53675	1	1187.58	594.294	0.76	2.29	Clathrin heavy chain 1 OS=Homo sapiens OX=9606 GN=CLTC PE=1 SV=5	34.0699	FALSE
	High	HRNLQNLLILTAIKADRTRVME		5	4	Q00610; P53675	1	2605.47	521.899	-2.47	3.15	Clathrin heavy chain 1 OS=Homo sapiens OX=9606 GN=CLTC PE=1 SV=5	112.619	FALSE
	High	KAGLLQRALE		2	1	Q00610	0	1098.66	549.834	-2.11	1.85	Clathrin heavy chain 1 OS=Homo sapiens OX=9606 GN=CLTC PE=1 SV=5	49.7622	FALSE
	High	KIVLDNSVFSE		2	2	Q00610; P53675	1	1250.66	625.836	1.01	1.81	Clathrin heavy chain 1 OS=Homo sapiens OX=9606 GN=CLTC PE=1 SV=5	77.3117	FALSE
	High	LAILYSKFKPQKMRE		3	3	Q00610	0	1852.05	618.018	-6.45	3.21	Clathrin heavy chain 1 OS=Homo sapiens OX=9606 GN=CLTC PE=1 SV=5	61.3881	FALSE
	High	LFARKFNALFAQGNYSE		3	2	Q00610	0	1976	659.341	3.75	3.94	Clathrin heavy chain 1 OS=Homo sapiens OX=9606 GN=CLTC PE=1 SV=5	129.217	FALSE
	High	LFWSRVNIPKVLRAAE		4	2	Q00610; P53675	0	1899.1	475.53	0.8	2.49	Clathrin heavy chain 1 OS=Homo sapiens OX=9606 GN=CLTC PE=1 SV=5	119.73	FALSE
	High	LIFALAKTNRLAE		3	4	Q00610	0	1459.86	487.294	2.91	3.45	Clathrin heavy chain 1 OS=Homo sapiens OX=9606 GN=CLTC PE=1 SV=5	79.8054	FALSE
	High	LINYYQDRGYFEE		2	5	Q00610	2	1709.78	855.395	1.6	2.58	Clathrin heavy chain 1 OS=Homo sapiens OX=9606 GN=CLTC PE=1 SV=5	83.8926	FALSE
	High	LLQWFLQEEKRE		3	2	Q00610	2	1618.86	540.289	-4.28	2.94	Clathrin heavy chain 1 OS=Homo sapiens OX=9606 GN=CLTC PE=1 SV=5	103.514	FALSE
	High	LLRPDVVLE		2	2	Q00610	1	1053.63	527.318	-0.61	1.82	Clathrin heavy chain 1 OS=Homo sapiens OX=9606 GN=CLTC PE=1 SV=5	71.9925	FALSE
	High	LVFLYDKYEE		2	3	Q00610; P53675	2	1318.66	659.832	0.03	1.73	Clathrin heavy chain 1 OS=Homo sapiens OX=9606 GN=CLTC PE=1 SV=5	88.7007	FALSE
	High	LVKYLQMARKKARE		4	2	Q00610	0	1734.02	434.261	-0.21	1.99	Clathrin heavy chain 1 OS=Homo sapiens OX=9606 GN=CLTC PE=1 SV=5	38.2607	FALSE
	High	MNLMHAPQVAD		2	1	Q00610	0	1226.57	613.784	-4.38	1.53	Clathrin heavy chain 1 OS=Homo sapiens OX=9606 GN=CLTC PE=1 SV=5	59.6255	FALSE
	High	NAIITMMNHPTDAWKE		3	2	Q00610	1	1871.88	624.63	-0.96	3.05	Clathrin heavy chain 1 OS=Homo sapiens OX=9606 GN=CLTC PE=1 SV=5	90.9271	FALSE
	High	NISLAQRLE		2	1	Q00610	0	1043.58	522.292	-6.54	1.7	Clathrin heavy chain 1 OS=Homo sapiens OX=9606 GN=CLTC PE=1 SV=5	56.6347	FALSE
	High	PAVWSQLAKAQLQKGMVKE		4	2	Q00610	0	2112.16	528.798	3.69	2.1	Clathrin heavy chain 1 OS=Homo sapiens OX=9606 GN=CLTC PE=1 SV=5	81.47	FALSE
	High	QAHLWAE		2	1	Q00610; P53675	0	854.416	427.712	0.34	1.67	Clathrin heavy chain 1 OS=Homo sapiens OX=9606 GN=CLTC PE=1 SV=5	42.2276	FALSE
	High	QAQVVIIDMNDPSNPIRRPISAD		3	1	Q00610	2	2549.31	850.444	1.65	2.65	Clathrin heavy chain 1 OS=Homo sapiens OX=9606 GN=CLTC PE=1 SV=5	89.6352	FALSE
	High	RFLRENPYYD		3	1	Q00610	1	1372.66	458.224	-5.22	2	Clathrin heavy chain 1 OS=Homo sapiens OX=9606 GN=CLTC PE=1 SV=5	55.8582	FALSE
	High	SLNNLFITE		2	1	Q00610	0	1050.55	525.774	-5.24	1.78	Clathrin heavy chain 1 OS=Homo sapiens OX=9606 GN=CLTC PE=1 SV=5	104.945	FALSE
	High	SLNNLFITEE		2	2	Q00610	1	1179.59	590.296	-4.42	2.48	Clathrin heavy chain 1 OS=Homo sapiens OX=9606 GN=CLTC PE=1 SV=5	105.085	FALSE
	High	SLYKDAMQYASE		2	2	Q00610	1	1405.63	703.321	2.84	2.61	Clathrin heavy chain 1 OS=Homo sapiens OX=9606 GN=CLTC PE=1 SV=5	78.6387	FALSE
	High	SNPYRRPLIDQVVQTALSE		3	6	Q00610	1	2186.16	729.392	2.11	2.95	Clathrin heavy chain 1 OS=Homo sapiens OX=9606 GN=CLTC PE=1 SV=5	124.539	FALSE
	High	SYIKADDPSSYME		2	1	Q00610	2	1505.65	753.322	-6.15	2.15	Clathrin heavy chain 1 OS=Homo sapiens OX=9606 GN=CLTC PE=1 SV=5	62.8661	FALSE
	High	TELIFALAKTNRLAE		3	1	Q00610	1	1689.95	563.986	-5.94	2.65	Clathrin heavy chain 1 OS=Homo sapiens OX=9606 GN=CLTC PE=1 SV=5	100.225	FALSE
	High	VEKRNRLKLLLPWLE		4	2	Q00610; P53675	1	1907.16	477.546	2.04	1.76	Clathrin heavy chain 1 OS=Homo sapiens OX=9606 GN=CLTC PE=1 SV=5	124.399	FALSE
	High	VVQAANTSGNWEE		2	3	Q00610	1	1404.64	702.822	-0.92	3.83	Clathrin heavy chain 1 OS=Homo sapiens OX=9606 GN=CLTC PE=1 SV=5	42.7412	FALSE
	High	YDNAIITMMNHPTDAWKE		3	2	Q00610	2	2149.97	717.324	-4.6	4.77	Clathrin heavy chain 1 OS=Homo sapiens OX=9606 GN=CLTC PE=1 SV=5	108.805	FALSE
	High	YINRLDNYDAPD		2	2	Q00610	2	1468.67	734.837	-2.64	2.31	Clathrin heavy chain 1 OS=Homo sapiens OX=9606 GN=CLTC PE=1 SV=5	52.0609	FALSE
	High	YLTKVDKLDASE		2	2	Q00610	2	1381.72	691.364	0.47	2.41	Clathrin heavy chain 1 OS=Homo sapiens OX=9606 GN=CLTC PE=1 SV=5	37.783	FALSE
	High	YQAAVDGARKANSTRTWKE		4	4	Q00610	1	2152.09	538.779	1.37	2.81	Clathrin heavy chain 1 OS=Homo sapiens OX=9606 GN=CLTC PE=1 SV=5	27.5804	FALSE
High	Q9Y2X9	Zinc finger protein 281 OS=Homo sapiens OX=9606 GN=ZNF281 PE=1 SV=1	85	25	42	96.9	8.48	895	FALSE
	Confidence	Sequence	Modifications	Charge (by Search Engine): A2 Sequest HT	# PSMs	Protein Accessions	# Missed Cleavages	Theo. MH+ [Da]	m/z [Da] (by Search Engine): A2 Sequest HT	DeltaM [ppm] (by Search Engine): A2 Sequest HT	XCorr (by Search Engine): A2 Sequest HT	Master Protein Descriptions	RT [min] (by Search Engine): A2 Sequest HT	Contaminant
	High	KQIYTTSPLE	1xPhospho [S7]	2	1	Q9Y2X9	0	1259.59	630.299	-0.28	2.71	Zinc finger protein 281 OS=Homo sapiens OX=9606 GN=ZNF281 PE=1 SV=1	48.2038	FALSE
	High	NLSPGTQTPSNDKASMLQE	1xPhospho [S/T]	3	3	Q9Y2X9	1	2097.92	699.973	-5.2	4.52	Zinc finger protein 281 OS=Homo sapiens OX=9606 GN=ZNF281 PE=1 SV=1	56.005	FALSE
	High	SQISNNINMQSYSVE	1xOxidation [M9]	2	1	Q9Y2X9	0	1729.77	865.385	-3.67	2.54	Zinc finger protein 281 OS=Homo sapiens OX=9606 GN=ZNF281 PE=1 SV=1	54.6118	FALSE
	High	MPTVSSSGGIIGTGIDE	1xOxidation [M1]	2	1	Q9Y2X9	1	1636.77	818.891	0.62	2.09	Zinc finger protein 281 OS=Homo sapiens OX=9606 GN=ZNF281 PE=1 SV=1	74.6031	FALSE
	High	VIVKGATSAEPGSSNHTNMGNLAVLSQGNTSSSRRKTKSKSIAIE	1xOxidation [M19]	7	1	Q9Y2X9	1	4629.4	662.207	0.92	2.15	Zinc finger protein 281 OS=Homo sapiens OX=9606 GN=ZNF281 PE=1 SV=1	47.6364	FALSE
	High	NLSPGTQTPSNDKASMLQE	1xOxidation [M16]	3	1	Q9Y2X9	1	2033.94	678.654	1.14	2.61	Zinc finger protein 281 OS=Homo sapiens OX=9606 GN=ZNF281 PE=1 SV=1	34.3981	FALSE
	High	APLSLIDSSALNAE		2	2	Q9Y2X9	1	1400.73	700.864	-4.85	2.93	Zinc finger protein 281 OS=Homo sapiens OX=9606 GN=ZNF281 PE=1 SV=1	102.949	FALSE
	High	ATHQQLTPSQE		2	1	Q9Y2X9	0	1239.6	620.301	-1.6	2.33	Zinc finger protein 281 OS=Homo sapiens OX=9606 GN=ZNF281 PE=1 SV=1	20.124	FALSE
	High	ENLSPGTQTPSNDKASMLQE		3	2	Q9Y2X9	2	2146.99	716.334	-2.79	2.94	Zinc finger protein 281 OS=Homo sapiens OX=9606 GN=ZNF281 PE=1 SV=1	49.8061	FALSE
	High	KQIYTTSPLE		2	3	Q9Y2X9	0	1179.63	590.317	0.19	3.12	Zinc finger protein 281 OS=Homo sapiens OX=9606 GN=ZNF281 PE=1 SV=1	41.3779	FALSE
	High	KSTNASFTLGHGFQFVSLSSPLHNHTLFPE		4	1	Q9Y2X9	0	3300.64	825.918	2.04	2.33	Zinc finger protein 281 OS=Homo sapiens OX=9606 GN=ZNF281 PE=1 SV=1	126.733	FALSE
	High	LASQIDPQKD		2	3	Q9Y2X9	1	1114.57	557.791	0.12	2.44	Zinc finger protein 281 OS=Homo sapiens OX=9606 GN=ZNF281 PE=1 SV=1	23.6089	FALSE
	High	IEPRTTYQIE		2	1	Q9Y2X9	1	1249.64	625.324	-0.66	2.3	Zinc finger protein 281 OS=Homo sapiens OX=9606 GN=ZNF281 PE=1 SV=1	40.7369	FALSE
	High	LSILHQHVQQQPAQHHRD		3	2	Q9Y2X9	0	2172.12	724.71	-0.99	5.51	Zinc finger protein 281 OS=Homo sapiens OX=9606 GN=ZNF281 PE=1 SV=1	27.2457	FALSE
	High	IVGQKSLSGKPSGSLGIVSNNSVE		3	1	Q9Y2X9	0	2357.27	786.421	-7.77	3.23	Zinc finger protein 281 OS=Homo sapiens OX=9606 GN=ZNF281 PE=1 SV=1	58.8459	FALSE
	High	MPTVSSSGGIIGTGIDE		2	6	Q9Y2X9	1	1620.78	810.893	0.56	3.78	Zinc finger protein 281 OS=Homo sapiens OX=9606 GN=ZNF281 PE=1 SV=1	89.6514	FALSE
	High	NEAPLSLIDSSALNAE		2	2	Q9Y2X9	2	1643.81	822.407	-2.96	1.97	Zinc finger protein 281 OS=Homo sapiens OX=9606 GN=ZNF281 PE=1 SV=1	112.796	FALSE
	High	NLSPGTQTPSND		2	1	Q9Y2X9	0	1230.56	615.783	-1.06	1.88	Zinc finger protein 281 OS=Homo sapiens OX=9606 GN=ZNF281 PE=1 SV=1	24.0028	FALSE
	High	NLSPGTQTPSNDKASMLQE		3	3	Q9Y2X9	1	2017.95	673.321	-1.21	4.97	Zinc finger protein 281 OS=Homo sapiens OX=9606 GN=ZNF281 PE=1 SV=1	47.3221	FALSE
	High	PFNIAEPRVDLHTSGE		3	1	Q9Y2X9	2	1781.88	594.632	-0.55	1	Zinc finger protein 281 OS=Homo sapiens OX=9606 GN=ZNF281 PE=1 SV=1	72.0825	FALSE
	High	RSPGLGGGE		2	1	Q9Y2X9	0	829.416	415.211	-1.97	2.69	Zinc finger protein 281 OS=Homo sapiens OX=9606 GN=ZNF281 PE=1 SV=1	20.0996	FALSE
	High	RSPGLGGGEGGSHGVIQD		2	9	Q9Y2X9	1	1679.81	840.408	0.03	3.92	Zinc finger protein 281 OS=Homo sapiens OX=9606 GN=ZNF281 PE=1 SV=1	32.0473	FALSE
	High	SQGIKAKRKPSASSKPSLVGDGE		3	11	Q9Y2X9	1	2327.27	776.427	-0.36	4.71	Zinc finger protein 281 OS=Homo sapiens OX=9606 GN=ZNF281 PE=1 SV=1	23.5224	FALSE
	High	SQISNNINMQSYSVE		2	4	Q9Y2X9	0	1713.77	857.39	-0.89	3.46	Zinc finger protein 281 OS=Homo sapiens OX=9606 GN=ZNF281 PE=1 SV=1	73.5349	FALSE
	High	SSTGFQIPSQE		2	4	Q9Y2X9	0	1180.55	590.774	-5.87	1.53	Zinc finger protein 281 OS=Homo sapiens OX=9606 GN=ZNF281 PE=1 SV=1	61.5459	FALSE
	High	TIGLLQSTSGKQGQISSNYDD		3	2	Q9Y2X9	1	2212.07	738.028	-1.16	2.31	Zinc finger protein 281 OS=Homo sapiens OX=9606 GN=ZNF281 PE=1 SV=1	69.6338	FALSE
	High	TSSAFQSSSQKLTSQKE		2	5	Q9Y2X9	0	1843.9	922.454	-1.09	3.28	Zinc finger protein 281 OS=Homo sapiens OX=9606 GN=ZNF281 PE=1 SV=1	28.0729	FALSE
	High	VDHRVRTSVSDFSGYTNMMSD		3	2	Q9Y2X9	2	2404.07	802.027	0.11	2.99	Zinc finger protein 281 OS=Homo sapiens OX=9606 GN=ZNF281 PE=1 SV=1	73.3589	FALSE
	High	VLQSILDQYSNKSE		2	3	Q9Y2X9	1	1623.82	812.415	0.69	3.19	Zinc finger protein 281 OS=Homo sapiens OX=9606 GN=ZNF281 PE=1 SV=1	76.1852	FALSE
	High	VIVKGATSAEPGSSNHTNMGNLAVLSQGNTSSSRRKTKSKSIAIE		6	4	Q9Y2X9	1	4613.41	769.737	-4.19	4.17	Zinc finger protein 281 OS=Homo sapiens OX=9606 GN=ZNF281 PE=1 SV=1	55.6475	FALSE
	High	YSKYLQQAFE		2	3	Q9Y2X9	0	1276.62	638.812	-3.21	3.47	Zinc finger protein 281 OS=Homo sapiens OX=9606 GN=ZNF281 PE=1 SV=1	66.4483	FALSE
High	Q14204	Cytoplasmic dynein 1 heavy chain 1 OS=Homo sapiens OX=9606 GN=DYNC1H1 PE=1 SV=5	82	50	13	532.1	6.4	4646	FALSE
	Confidence	Sequence	Modifications	Charge (by Search Engine): A2 Sequest HT	# PSMs	Protein Accessions	# Missed Cleavages	Theo. MH+ [Da]	m/z [Da] (by Search Engine): A2 Sequest HT	DeltaM [ppm] (by Search Engine): A2 Sequest HT	XCorr (by Search Engine): A2 Sequest HT	Master Protein Descriptions	RT [min] (by Search Engine): A2 Sequest HT	Contaminant
	High	AASPMLQIQRD		2	1	Q14204	0	1229.63	615.32	1.2	1.3	Cytoplasmic dynein 1 heavy chain 1 OS=Homo sapiens OX=9606 GN=DYNC1H1 PE=1 SV=5	45.6235	FALSE
	High	ALYQVGKE		2	1	Q14204	0	907.488	454.248	1.24	1.79	Cytoplasmic dynein 1 heavy chain 1 OS=Homo sapiens OX=9606 GN=DYNC1H1 PE=1 SV=5	32.0687	FALSE
	High	AQAIKADLAAVE		2	1	Q14204	1	1199.66	600.333	-2.8	1.68	Cytoplasmic dynein 1 heavy chain 1 OS=Homo sapiens OX=9606 GN=DYNC1H1 PE=1 SV=5	55.2487	FALSE
	High	ARLGGSPFGPAGTGKTE		3	2	Q14204	0	1602.82	534.946	0.18	3.65	Cytoplasmic dynein 1 heavy chain 1 OS=Homo sapiens OX=9606 GN=DYNC1H1 PE=1 SV=5	39.9752	FALSE
	High	FDQRLLNTFLE		2	2	Q14204	1	1395.73	698.368	1.53	2.14	Cytoplasmic dynein 1 heavy chain 1 OS=Homo sapiens OX=9606 GN=DYNC1H1 PE=1 SV=5	123.348	FALSE
	High	FQLRLRQLE		3	1	Q14204	0	1202.7	401.572	0.21	1.72	Cytoplasmic dynein 1 heavy chain 1 OS=Homo sapiens OX=9606 GN=DYNC1H1 PE=1 SV=5	73.4101	FALSE
	High	GLMLDSHEE		2	1	Q14204	2	1030.45	515.729	-0.42	2.05	Cytoplasmic dynein 1 heavy chain 1 OS=Homo sapiens OX=9606 GN=DYNC1H1 PE=1 SV=5	40.7952	FALSE
	High	KFYRNALTRMPDGPVALEE		3	1	Q14204	2	2207.13	736.381	0.18	2.77	Cytoplasmic dynein 1 heavy chain 1 OS=Homo sapiens OX=9606 GN=DYNC1H1 PE=1 SV=5	78.8057	FALSE
	High	KIAFIMDE		2	2	Q14204	1	966.496	483.753	1.64	2.36	Cytoplasmic dynein 1 heavy chain 1 OS=Homo sapiens OX=9606 GN=DYNC1H1 PE=1 SV=5	77.5661	FALSE
	High	KMKKNYMSNPSYNYE		3	1	Q14204	0	1896.86	632.961	2.97	2.08	Cytoplasmic dynein 1 heavy chain 1 OS=Homo sapiens OX=9606 GN=DYNC1H1 PE=1 SV=5	35.5648	FALSE
	High	KSLLQALNE		2	2	Q14204	0	1015.58	508.292	-2.05	2.95	Cytoplasmic dynein 1 heavy chain 1 OS=Homo sapiens OX=9606 GN=DYNC1H1 PE=1 SV=5	71.8944	FALSE
	High	KTKPVTGNLRPEE		3	1	Q14204	1	1468.81	490.275	-0.99	2.83	Cytoplasmic dynein 1 heavy chain 1 OS=Homo sapiens OX=9606 GN=DYNC1H1 PE=1 SV=5	21.8043	FALSE
	High	IATKEDPRSFYE		3	1	Q14204	2	1455.71	485.908	-0.89	1.89	Cytoplasmic dynein 1 heavy chain 1 OS=Homo sapiens OX=9606 GN=DYNC1H1 PE=1 SV=5	41.9015	FALSE
	High	LIAKVQADE		2	1	Q14204	1	986.552	493.779	-0.12	1.78	Cytoplasmic dynein 1 heavy chain 1 OS=Homo sapiens OX=9606 GN=DYNC1H1 PE=1 SV=5	26.1175	FALSE
	High	LLKLQGE		2	2	Q14204	0	800.488	400.748	0.3	1.91	Cytoplasmic dynein 1 heavy chain 1 OS=Homo sapiens OX=9606 GN=DYNC1H1 PE=1 SV=5	37.7624	FALSE
	High	LLNKQVKVSPD		3	1	Q14204	0	1240.73	414.247	0.18	2.36	Cytoplasmic dynein 1 heavy chain 1 OS=Homo sapiens OX=9606 GN=DYNC1H1 PE=1 SV=5	28.0025	FALSE
	High	IITLSKE		2	3	Q14204	0	803.487	402.248	0.57	1.25	Cytoplasmic dynein 1 heavy chain 1 OS=Homo sapiens OX=9606 GN=DYNC1H1 PE=1 SV=5	32.1338	FALSE
	High	LQDLKGVWSE		2	1	Q14204	1	1174.61	587.807	-2.4	3.13	Cytoplasmic dynein 1 heavy chain 1 OS=Homo sapiens OX=9606 GN=DYNC1H1 PE=1 SV=5	69.5261	FALSE
	High	IQKVTKLDRDPASGTALQE		3	2	Q14204	2	2070.12	690.711	-0.02	2.86	Cytoplasmic dynein 1 heavy chain 1 OS=Homo sapiens OX=9606 GN=DYNC1H1 PE=1 SV=5	38.8731	FALSE
	High	LSKVWE		2	1	Q14204	0	761.419	381.213	-0.39	1.44	Cytoplasmic dynein 1 heavy chain 1 OS=Homo sapiens OX=9606 GN=DYNC1H1 PE=1 SV=5	38.5468	FALSE
	High	LTDTGLLSGSEE		2	1	Q14204	2	1221.58	611.293	-4.08	2.11	Cytoplasmic dynein 1 heavy chain 1 OS=Homo sapiens OX=9606 GN=DYNC1H1 PE=1 SV=5	66.0733	FALSE
	High	MGLLHLQQNIE		2	1	Q14204	0	1295.68	648.345	3.63	2.1	Cytoplasmic dynein 1 heavy chain 1 OS=Homo sapiens OX=9606 GN=DYNC1H1 PE=1 SV=5	82.3537	FALSE
	High	MGLLHLQQNIEIPE		2	1	Q14204	1	1634.86	817.931	-1.94	2.14	Cytoplasmic dynein 1 heavy chain 1 OS=Homo sapiens OX=9606 GN=DYNC1H1 PE=1 SV=5	111.57	FALSE
	High	MRVTLAKLLAE		3	3	Q14204	0	1244.74	415.584	-1.97	3.13	Cytoplasmic dynein 1 heavy chain 1 OS=Homo sapiens OX=9606 GN=DYNC1H1 PE=1 SV=5	93.6412	FALSE
	High	NAIMLKRFNRYPLIIDPSGQATE		4	2	Q14204	1	2647.4	662.602	-5.85	2.02	Cytoplasmic dynein 1 heavy chain 1 OS=Homo sapiens OX=9606 GN=DYNC1H1 PE=1 SV=5	102.975	FALSE
	High	NIDTVALKHFPNIDRE		3	3	Q14204	2	1881.98	627.999	0.09	3.31	Cytoplasmic dynein 1 heavy chain 1 OS=Homo sapiens OX=9606 GN=DYNC1H1 PE=1 SV=5	73.0436	FALSE
	High	NIYNRLGE		2	1	Q14204	0	978.5	489.754	-0.51	1.34	Cytoplasmic dynein 1 heavy chain 1 OS=Homo sapiens OX=9606 GN=DYNC1H1 PE=1 SV=5	40.2242	FALSE
	High	QMRKFLSDPQVHTVLVE		3	2	Q14204	1	2027.07	676.362	-0.73	3.15	Cytoplasmic dynein 1 heavy chain 1 OS=Homo sapiens OX=9606 GN=DYNC1H1 PE=1 SV=5	73.2718	FALSE
	High	RFTQDTQPHYIYSPRE		3	3	Q14204	1	2037.98	679.997	-1.29	3.69	Cytoplasmic dynein 1 heavy chain 1 OS=Homo sapiens OX=9606 GN=DYNC1H1 PE=1 SV=5	44.9416	FALSE
	High	RLFTTRSFDSE		3	3	Q14204	1	1358.67	453.56	-3.99	2.35	Cytoplasmic dynein 1 heavy chain 1 OS=Homo sapiens OX=9606 GN=DYNC1H1 PE=1 SV=5	55.0786	FALSE
	High	RNTISLLVAGLKKE		3	1	Q14204	0	1541.94	514.652	3.39	4.08	Cytoplasmic dynein 1 heavy chain 1 OS=Homo sapiens OX=9606 GN=DYNC1H1 PE=1 SV=5	79.8327	FALSE
	High	SAIQQQVANLQMKIVQE		3	1	Q14204	0	1928.03	643.344	-5.28	1.47	Cytoplasmic dynein 1 heavy chain 1 OS=Homo sapiens OX=9606 GN=DYNC1H1 PE=1 SV=5	102.501	FALSE
	High	SRTTDLLTDWE		2	4	Q14204	2	1336.64	668.82	-3.36	2.65	Cytoplasmic dynein 1 heavy chain 1 OS=Homo sapiens OX=9606 GN=DYNC1H1 PE=1 SV=5	96.779	FALSE
	High	STTDWKQIRSIIMRE		3	2	Q14204	1	1863.97	621.993	-5.21	1.37	Cytoplasmic dynein 1 heavy chain 1 OS=Homo sapiens OX=9606 GN=DYNC1H1 PE=1 SV=5	99.4967	FALSE
	High	SYDPVLNPVLNRE		2	1	Q14204	1	1515.78	758.396	3.01	2.68	Cytoplasmic dynein 1 heavy chain 1 OS=Homo sapiens OX=9606 GN=DYNC1H1 PE=1 SV=5	76.9481	FALSE
	High	TMVPKLVAE		2	2	Q14204	0	987.554	494.278	-4.71	1.77	Cytoplasmic dynein 1 heavy chain 1 OS=Homo sapiens OX=9606 GN=DYNC1H1 PE=1 SV=5	56.4407	FALSE
	High	TVFNFQEKVDD		2	2	Q14204	2	1341.63	671.319	-1.58	2.84	Cytoplasmic dynein 1 heavy chain 1 OS=Homo sapiens OX=9606 GN=DYNC1H1 PE=1 SV=5	68.8336	FALSE
	High	VDGLDVSKE		2	2	Q14204	2	961.484	481.246	0.96	3.3	Cytoplasmic dynein 1 heavy chain 1 OS=Homo sapiens OX=9606 GN=DYNC1H1 PE=1 SV=5	30.9904	FALSE
	High	VKMGAKLLQDVRQD		3	1	Q14204	1	1600.88	534.297	-5.08	2.07	Cytoplasmic dynein 1 heavy chain 1 OS=Homo sapiens OX=9606 GN=DYNC1H1 PE=1 SV=5	55.7609	FALSE
	High	VIADKQMSVKE		3	1	Q14204	1	1247.67	416.561	0.68	3.13	Cytoplasmic dynein 1 heavy chain 1 OS=Homo sapiens OX=9606 GN=DYNC1H1 PE=1 SV=5	23.6417	FALSE
	High	VLSKFGQMLGSNMTE		2	2	Q14204	0	1641.8	821.404	1.63	2.02	Cytoplasmic dynein 1 heavy chain 1 OS=Homo sapiens OX=9606 GN=DYNC1H1 PE=1 SV=5	89.7782	FALSE
	High	VMFKTPVSITE		2	1	Q14204	0	1251.67	626.333	-5	1.4	Cytoplasmic dynein 1 heavy chain 1 OS=Homo sapiens OX=9606 GN=DYNC1H1 PE=1 SV=5	78.1508	FALSE
	High	VMFKTPVSITEHPKINE		3	3	Q14204	1	1970.04	657.348	-5.61	5.22	Cytoplasmic dynein 1 heavy chain 1 OS=Homo sapiens OX=9606 GN=DYNC1H1 PE=1 SV=5	66.3656	FALSE
	High	VRSMANPPAAVKLALE		3	2	Q14204	0	1666.93	556.315	-1.09	1.38	Cytoplasmic dynein 1 heavy chain 1 OS=Homo sapiens OX=9606 GN=DYNC1H1 PE=1 SV=5	71.1956	FALSE
	High	VTRSLIKSKIDNAKSFE		3	1	Q14204	1	1936.09	646.033	-1.44	2.45	Cytoplasmic dynein 1 heavy chain 1 OS=Homo sapiens OX=9606 GN=DYNC1H1 PE=1 SV=5	45.4847	FALSE
	High	VVGLNFSSATTPE		2	2	Q14204	0	1321.66	661.337	2.27	1.61	Cytoplasmic dynein 1 heavy chain 1 OS=Homo sapiens OX=9606 GN=DYNC1H1 PE=1 SV=5	82.0774	FALSE
	High	WLTLVEKE		2	1	Q14204	1	1017.56	509.284	-0.83	2.08	Cytoplasmic dynein 1 heavy chain 1 OS=Homo sapiens OX=9606 GN=DYNC1H1 PE=1 SV=5	75.711	FALSE
	High	WSPWQAKVPQIE		2	2	Q14204	0	1468.76	734.877	-7.54	2.79	Cytoplasmic dynein 1 heavy chain 1 OS=Homo sapiens OX=9606 GN=DYNC1H1 PE=1 SV=5	100.445	FALSE
	High	YGKVQSKVNLKYD		3	1	Q14204	0	1541.83	514.616	1.5	2.47	Cytoplasmic dynein 1 heavy chain 1 OS=Homo sapiens OX=9606 GN=DYNC1H1 PE=1 SV=5	33.1687	FALSE
	High	YIRRITTVPLPTAPNIPIIDYE		3	2	Q14204	1	2555.42	852.48	0.71	2.53	Cytoplasmic dynein 1 heavy chain 1 OS=Homo sapiens OX=9606 GN=DYNC1H1 PE=1 SV=5	122.274	FALSE
High	P04843	Dolichyl-diphosphooligosaccharide--protein glycosyltransferase subunit 1 OS=Homo sapiens OX=9606 GN=RPN1 PE=1 SV=1	80	22	35	68.5	6.38	607	FALSE
	Confidence	Sequence	Modifications	Charge (by Search Engine): A2 Sequest HT	# PSMs	Protein Accessions	# Missed Cleavages	Theo. MH+ [Da]	m/z [Da] (by Search Engine): A2 Sequest HT	DeltaM [ppm] (by Search Engine): A2 Sequest HT	XCorr (by Search Engine): A2 Sequest HT	Master Protein Descriptions	RT [min] (by Search Engine): A2 Sequest HT	Contaminant
	High	AERLVAGKLKKDTYIE		3	2	P04843	2	1834.04	612.019	-0.06	4.35	Dolichyl-diphosphooligosaccharide--protein glycosyltransferase subunit 1 OS=Homo sapiens OX=9606 GN=RPN1 PE=1 SV=1	40.4104	FALSE
	High	DVKRTVDLSSHLAKVTAE		3	17	P04843	2	1969.07	657.027	-1.96	5.6	Dolichyl-diphosphooligosaccharide--protein glycosyltransferase subunit 1 OS=Homo sapiens OX=9606 GN=RPN1 PE=1 SV=1	48.809	FALSE
	High	GNHYFYSPYPTKTQTMRVKLASRNVE		5	4	P04843	0	3087.55	618.312	-4.65	5.91	Dolichyl-diphosphooligosaccharide--protein glycosyltransferase subunit 1 OS=Homo sapiens OX=9606 GN=RPN1 PE=1 SV=1	64.7973	FALSE
	High	KQFVVFE		2	1	P04843	0	896.488	448.746	-3.52	1.87	Dolichyl-diphosphooligosaccharide--protein glycosyltransferase subunit 1 OS=Homo sapiens OX=9606 GN=RPN1 PE=1 SV=1	66.4381	FALSE
	High	IALLQSRLKTE		2	12	P04843	0	1271.77	636.385	-4.01	3.29	Dolichyl-diphosphooligosaccharide--protein glycosyltransferase subunit 1 OS=Homo sapiens OX=9606 GN=RPN1 PE=1 SV=1	50.9736	FALSE
	High	LSSHLAKVTAE		2	2	P04843	0	1155.64	578.321	-1	3.64	Dolichyl-diphosphooligosaccharide--protein glycosyltransferase subunit 1 OS=Homo sapiens OX=9606 GN=RPN1 PE=1 SV=1	26.5671	FALSE
	High	ISTLNSGKKSLE		3	3	P04843	0	1276.71	426.242	1.06	3.29	Dolichyl-diphosphooligosaccharide--protein glycosyltransferase subunit 1 OS=Homo sapiens OX=9606 GN=RPN1 PE=1 SV=1	24.6635	FALSE
	High	LVLKSAVE		2	4	P04843	0	858.529	429.768	0.19	2.35	Dolichyl-diphosphooligosaccharide--protein glycosyltransferase subunit 1 OS=Homo sapiens OX=9606 GN=RPN1 PE=1 SV=1	36.9618	FALSE
	High	LVTKIDHILD		2	3	P04843	1	1166.68	583.839	-5.97	2.03	Dolichyl-diphosphooligosaccharide--protein glycosyltransferase subunit 1 OS=Homo sapiens OX=9606 GN=RPN1 PE=1 SV=1	59.4865	FALSE
	High	LVTKIDHILDAL		2	2	P04843	2	1350.8	675.901	-3.87	2.71	Dolichyl-diphosphooligosaccharide--protein glycosyltransferase subunit 1 OS=Homo sapiens OX=9606 GN=RPN1 PE=1 SV=1	111.61	FALSE
	High	MQKLDAQVKE		2	2	P04843	1	1189.62	595.316	0.49	2.12	Dolichyl-diphosphooligosaccharide--protein glycosyltransferase subunit 1 OS=Homo sapiens OX=9606 GN=RPN1 PE=1 SV=1	24.4453	FALSE
	High	NVDLKHTGAVLKGPFSRYD		4	2	P04843	1	2117.11	530.034	-0.63	2.81	Dolichyl-diphosphooligosaccharide--protein glycosyltransferase subunit 1 OS=Homo sapiens OX=9606 GN=RPN1 PE=1 SV=1	70.9848	FALSE
	High	NVDLKHTGAVLKGPFSRYDYQRQPD		4	4	P04843	2	2904.48	726.874	-0.98	3.97	Dolichyl-diphosphooligosaccharide--protein glycosyltransferase subunit 1 OS=Homo sapiens OX=9606 GN=RPN1 PE=1 SV=1	70.3251	FALSE
	High	RLVAGKLKKDTYIE		3	4	P04843	1	1633.96	545.326	-0.33	3.27	Dolichyl-diphosphooligosaccharide--protein glycosyltransferase subunit 1 OS=Homo sapiens OX=9606 GN=RPN1 PE=1 SV=1	38.7269	FALSE
	High	RLVAGKLKKDTYIENE		4	2	P04843	2	1877.05	470.018	0.3	4.01	Dolichyl-diphosphooligosaccharide--protein glycosyltransferase subunit 1 OS=Homo sapiens OX=9606 GN=RPN1 PE=1 SV=1	38.0783	FALSE
	High	SYTKLGNPTRSE		2	1	P04843	0	1352.68	676.844	-0.31	2.68	Dolichyl-diphosphooligosaccharide--protein glycosyltransferase subunit 1 OS=Homo sapiens OX=9606 GN=RPN1 PE=1 SV=1	24.2052	FALSE
	High	SYTKLGNPTRSED		3	1	P04843	1	1467.71	489.907	-0.01	2.02	Dolichyl-diphosphooligosaccharide--protein glycosyltransferase subunit 1 OS=Homo sapiens OX=9606 GN=RPN1 PE=1 SV=1	24.7208	FALSE
	High	SYTKLGNPTRSEDLLD		3	1	P04843	2	1808.9	603.635	-6.12	1.59	Dolichyl-diphosphooligosaccharide--protein glycosyltransferase subunit 1 OS=Homo sapiens OX=9606 GN=RPN1 PE=1 SV=1	58.5169	FALSE
	High	TVNRYKQSRDISTLNSGKKSLE		4	4	P04843	1	2524.35	631.843	0.7	3.86	Dolichyl-diphosphooligosaccharide--protein glycosyltransferase subunit 1 OS=Homo sapiens OX=9606 GN=RPN1 PE=1 SV=1	31.492	FALSE
	High	TVYTHVLHPYPTQITQSE		3	5	P04843	0	2114.06	705.354	-4.11	5.94	Dolichyl-diphosphooligosaccharide--protein glycosyltransferase subunit 1 OS=Homo sapiens OX=9606 GN=RPN1 PE=1 SV=1	66.3588	FALSE
	High	VSHWGNIAVEE		2	3	P04843	1	1240.6	620.799	-4.32	1.95	Dolichyl-diphosphooligosaccharide--protein glycosyltransferase subunit 1 OS=Homo sapiens OX=9606 GN=RPN1 PE=1 SV=1	62.4573	FALSE
	High	YGPFRDVPAYSQD		2	1	P04843	1	1514.69	757.847	-2.29	2.4	Dolichyl-diphosphooligosaccharide--protein glycosyltransferase subunit 1 OS=Homo sapiens OX=9606 GN=RPN1 PE=1 SV=1	69.3287	FALSE
High	Q9HCM7	Fibrosin-1-like protein OS=Homo sapiens OX=9606 GN=FBRSL1 PE=1 SV=4	78	14	21	110.8	9.67	1045	FALSE
	Confidence	Sequence	Modifications	Charge (by Search Engine): A2 Sequest HT	# PSMs	Protein Accessions	# Missed Cleavages	Theo. MH+ [Da]	m/z [Da] (by Search Engine): A2 Sequest HT	DeltaM [ppm] (by Search Engine): A2 Sequest HT	XCorr (by Search Engine): A2 Sequest HT	Master Protein Descriptions	RT [min] (by Search Engine): A2 Sequest HT	Contaminant
	High	KTRLLSRASPATPAGHPVSGLLLRAQSE	1xPhospho [T2]	5	3	Q9HCM7	0	2993.6	599.528	1.95	4.48	Fibrosin-1-like protein OS=Homo sapiens OX=9606 GN=FBRSL1 PE=1 SV=4	72.2062	FALSE
	High	AAKMPARASPPHSKAAPGDVKVKEE	1xPhospho [S9]; 1xOxidation [M4]	5	1	Q9HCM7	2	2668.33	534.471	-1.06	2.59	Fibrosin-1-like protein OS=Homo sapiens OX=9606 GN=FBRSL1 PE=1 SV=4	20.0326	FALSE
	High	AAKMPARASPPHSKAAPGDVKVKE	1xPhospho [S9]	5	2	Q9HCM7	1	2523.29	505.463	-0.85	5.41	Fibrosin-1-like protein OS=Homo sapiens OX=9606 GN=FBRSL1 PE=1 SV=4	23.7054	FALSE
	High	AAKMPARASPPHSKAAPGDVKVKEE	1xPhospho [S9]	5	5	Q9HCM7	2	2652.33	531.272	-0.27	6.26	Fibrosin-1-like protein OS=Homo sapiens OX=9606 GN=FBRSL1 PE=1 SV=4	23.9948	FALSE
	High	GSSVHGLPSPHE	1xPhospho [S9]	2	1	Q9HCM7	0	1283.54	642.275	0.37	1.44	Fibrosin-1-like protein OS=Homo sapiens OX=9606 GN=FBRSL1 PE=1 SV=4	30.6439	FALSE
	High	ARDYSPSRNPPEVE	1xPhospho [S/Y]	3	4	Q9HCM7	2	1696.73	566.249	0.34	3.2	Fibrosin-1-like protein OS=Homo sapiens OX=9606 GN=FBRSL1 PE=1 SV=4	30.3225	FALSE
	High	AKAGPVPKVSGLE		2	1	Q9HCM7	0	1252.73	626.867	0.67	2.18	Fibrosin-1-like protein OS=Homo sapiens OX=9606 GN=FBRSL1 PE=1 SV=4	34.8615	FALSE
	High	AKAGPVPKVSGLERSRE		4	1	Q9HCM7	1	1781	446.007	0.95	3.05	Fibrosin-1-like protein OS=Homo sapiens OX=9606 GN=FBRSL1 PE=1 SV=4	26.7515	FALSE
	High	ARDYSPSRNPPEVE		2	3	Q9HCM7	2	1616.77	808.885	-1.83	2.71	Fibrosin-1-like protein OS=Homo sapiens OX=9606 GN=FBRSL1 PE=1 SV=4	26.5029	FALSE
	High	ASEPPAGGLHPAPLQLGLGRE		3	10	Q9HCM7	1	2067.1	689.706	1.86	3.73	Fibrosin-1-like protein OS=Homo sapiens OX=9606 GN=FBRSL1 PE=1 SV=4	75.1848	FALSE
	High	AWNRLHRAPPSFPAPPPWPKSVDAE		5	11	Q9HCM7	1	2823.45	565.496	1.06	3.97	Fibrosin-1-like protein OS=Homo sapiens OX=9606 GN=FBRSL1 PE=1 SV=4	87.2523	FALSE
	High	GSSVHGLPSPHE		2	9	Q9HCM7	0	1203.58	602.292	0.44	3.21	Fibrosin-1-like protein OS=Homo sapiens OX=9606 GN=FBRSL1 PE=1 SV=4	26.0292	FALSE
	High	KTRLLSRASPATPAGHPVSGLLLRAQSE		4	3	Q9HCM7	0	2913.64	729.165	-0.46	4.46	Fibrosin-1-like protein OS=Homo sapiens OX=9606 GN=FBRSL1 PE=1 SV=4	71.6096	FALSE
	High	LGRSGAPAERE		3	1	Q9HCM7	1	1142.59	381.535	-1.4	2.13	Fibrosin-1-like protein OS=Homo sapiens OX=9606 GN=FBRSL1 PE=1 SV=4	18.4491	FALSE
	High	LNTRFLVQSAERPGASLGPGALLRAE		4	2	Q9HCM7	1	2723.5	681.626	-5.13	6.24	Fibrosin-1-like protein OS=Homo sapiens OX=9606 GN=FBRSL1 PE=1 SV=4	108.77	FALSE
	High	MQLDPHKLE		2	3	Q9HCM7	1	1110.56	555.784	-0.01	2.89	Fibrosin-1-like protein OS=Homo sapiens OX=9606 GN=FBRSL1 PE=1 SV=4	40.8547	FALSE
	High	RARAPHLPPAAPALD		3	15	Q9HCM7	0	1552.87	518.295	0.33	2.81	Fibrosin-1-like protein OS=Homo sapiens OX=9606 GN=FBRSL1 PE=1 SV=4	41.6721	FALSE
	High	RLGAPGFAWEPFRGLE		3	3	Q9HCM7	1	1802.93	601.651	2.84	1.77	Fibrosin-1-like protein OS=Homo sapiens OX=9606 GN=FBRSL1 PE=1 SV=4	124.79	FALSE
High	O60563	Cyclin-T1 OS=Homo sapiens OX=9606 GN=CCNT1 PE=1 SV=1	76	22	40	80.6	8.78	726	FALSE
	Confidence	Sequence	Modifications	Charge (by Search Engine): A2 Sequest HT	# PSMs	Protein Accessions	# Missed Cleavages	Theo. MH+ [Da]	m/z [Da] (by Search Engine): A2 Sequest HT	DeltaM [ppm] (by Search Engine): A2 Sequest HT	XCorr (by Search Engine): A2 Sequest HT	Master Protein Descriptions	RT [min] (by Search Engine): A2 Sequest HT	Contaminant
	High	MLPGKRWLSSQPSFKLEPTQGHRTSE	1xPhospho [S13]; 1xOxidation [M1]	4	1	O60563	1	3093.5	774.129	-0.83	2.83	Cyclin-T1 OS=Homo sapiens OX=9606 GN=CCNT1 PE=1 SV=1	71.5125	FALSE
	High	MLPGKRWLSSQPSFKLEPTQGHRTSE	1xPhospho [S13]	5	3	O60563	1	3077.5	616.308	2.92	3.68	Cyclin-T1 OS=Homo sapiens OX=9606 GN=CCNT1 PE=1 SV=1	76.8083	FALSE
	High	KADKTALKMRIPVAGGDKAASSKPE	1xOxidation [M9]	4	3	O60563	2	2585.41	647.107	-0.89	3.6	Cyclin-T1 OS=Homo sapiens OX=9606 GN=CCNT1 PE=1 SV=1	24.7082	FALSE
	High	IKMRIKVHAAADKHNSVED	1xOxidation [M3]	4	2	O60563	2	2178.14	545.292	0.94	3.17	Cyclin-T1 OS=Homo sapiens OX=9606 GN=CCNT1 PE=1 SV=1	22.8812	FALSE
	High	MLPGKRWLSSQPSFKLEPTQGHRTSE	1xOxidation [M1]	5	2	O60563	1	3013.53	603.511	-2.29	2.77	Cyclin-T1 OS=Homo sapiens OX=9606 GN=CCNT1 PE=1 SV=1	69.1782	FALSE
	High	AYLQQVQD		2	1	O60563	0	964.473	482.74	-0.32	2.1	Cyclin-T1 OS=Homo sapiens OX=9606 GN=CCNT1 PE=1 SV=1	39.4655	FALSE
	High	ESSSNLTSVE		2	1	O60563	1	1052.47	526.741	0.97	1.99	Cyclin-T1 OS=Homo sapiens OX=9606 GN=CCNT1 PE=1 SV=1	31.4315	FALSE
	High	FVRPYSD		2	2	O60563	0	883.431	442.219	0.36	2.79	Cyclin-T1 OS=Homo sapiens OX=9606 GN=CCNT1 PE=1 SV=1	29.9311	FALSE
	High	GERKNNNKRWYFTRE		4	3	O60563	1	1998.01	500.257	0.19	4.8	Cyclin-T1 OS=Homo sapiens OX=9606 GN=CCNT1 PE=1 SV=1	33.3991	FALSE
	High	GERKNNNKRWYFTREQLE		4	1	O60563	2	2368.19	592.802	-1.45	3.56	Cyclin-T1 OS=Homo sapiens OX=9606 GN=CCNT1 PE=1 SV=1	45.7756	FALSE
	High	GSENPERPFLE		2	2	O60563	2	1274.6	637.803	-1.42	3.78	Cyclin-T1 OS=Homo sapiens OX=9606 GN=CCNT1 PE=1 SV=1	47.3394	FALSE
	High	KADKTALKMRIPVAGGD		3	1	O60563	1	1770.99	591	-1.91	1.55	Cyclin-T1 OS=Homo sapiens OX=9606 GN=CCNT1 PE=1 SV=1	41.7621	FALSE
	High	KADKTALKMRIPVAGGDKAASSKPE		4	10	O60563	2	2569.41	643.109	0.43	4.61	Cyclin-T1 OS=Homo sapiens OX=9606 GN=CCNT1 PE=1 SV=1	34.0342	FALSE
	High	KTALKMRIPVAGGDKAASSKPE		4	2	O60563	1	2255.25	564.569	-0.07	2.02	Cyclin-T1 OS=Homo sapiens OX=9606 GN=CCNT1 PE=1 SV=1	34.6973	FALSE
	High	KTALKMRIPVAGGDKAASSKPEE		4	3	O60563	2	2384.3	596.83	0.4	4.63	Cyclin-T1 OS=Homo sapiens OX=9606 GN=CCNT1 PE=1 SV=1	35.9404	FALSE
	High	LAAQKRQLE		2	1	O60563	0	1056.62	528.811	-2.07	1.66	Cyclin-T1 OS=Homo sapiens OX=9606 GN=CCNT1 PE=1 SV=1	19.5907	FALSE
	High	IKMRIKVHAAADKHNSVE		4	1	O60563	1	2047.12	512.534	-3.8	4.21	Cyclin-T1 OS=Homo sapiens OX=9606 GN=CCNT1 PE=1 SV=1	28.8761	FALSE
	High	IKMRIKVHAAADKHNSVED		3	5	O60563	2	2162.15	721.388	-0.06	3.19	Cyclin-T1 OS=Homo sapiens OX=9606 GN=CCNT1 PE=1 SV=1	29.4437	FALSE
	High	LLDELTHE		2	2	O60563; O60583	2	969.489	485.246	-4.28	1.84	Cyclin-T1 OS=Homo sapiens OX=9606 GN=CCNT1 PE=1 SV=1 Cyclin-T2 OS=Homo sapiens OX=9606 GN=CCNT2 PE=1 SV=2	56.3395	FALSE
	High	LSYRQQAANLLQD		2	2	O60563	0	1519.79	760.396	-0.67	2.64	Cyclin-T1 OS=Homo sapiens OX=9606 GN=CCNT1 PE=1 SV=1	72.0882	FALSE
	High	MLPGKRWLSSQPSFKLEPTQGHRTSE		3	7	O60563	1	2997.54	999.852	1.6	2.57	Cyclin-T1 OS=Homo sapiens OX=9606 GN=CCNT1 PE=1 SV=1	72.9271	FALSE
	High	NLALTGVDHSLPQDGSNAFISQKQNSKSVPSAKVSLKE		5	8	O60563	2	3995.08	799.823	0.17	5.93	Cyclin-T1 OS=Homo sapiens OX=9606 GN=CCNT1 PE=1 SV=1	73.0129	FALSE
	High	PPPPLPPLPK		2	2	O60563	0	1052.65	526.827	-3.4	1.59	Cyclin-T1 OS=Homo sapiens OX=9606 GN=CCNT1 PE=1 SV=1	67.434	FALSE
	High	QTILNMISQSSSD		2	2	O60563	0	1423.67	712.337	-4.42	3.51	Cyclin-T1 OS=Homo sapiens OX=9606 GN=CCNT1 PE=1 SV=1	108.03	FALSE
	High	SHSSVILKMPIE		3	1	O60563	0	1340.72	447.578	-3.5	2.72	Cyclin-T1 OS=Homo sapiens OX=9606 GN=CCNT1 PE=1 SV=1	65.7934	FALSE
	High	TGGAVFDHPAKIAKSTKSSSLNFSFPSLPTMGQMPGHSSD		5	2	O60563	1	4119.99	824.799	-6.32	5.5	Cyclin-T1 OS=Homo sapiens OX=9606 GN=CCNT1 PE=1 SV=1	103.746	FALSE
	High	TVNMLHSLLSAQGVQPTQPTAFE		3	6	O60563	0	2469.24	823.754	1.78	5.18	Cyclin-T1 OS=Homo sapiens OX=9606 GN=CCNT1 PE=1 SV=1	123.802	FALSE
High	P00918	Carbonic anhydrase 2 OS=Homo sapiens OX=9606 GN=CA2 PE=1 SV=2	76	8	40	29.2	7.4	260	FALSE
	Confidence	Sequence	Modifications	Charge (by Search Engine): A2 Sequest HT	# PSMs	Protein Accessions	# Missed Cleavages	Theo. MH+ [Da]	m/z [Da] (by Search Engine): A2 Sequest HT	DeltaM [ppm] (by Search Engine): A2 Sequest HT	XCorr (by Search Engine): A2 Sequest HT	Master Protein Descriptions	RT [min] (by Search Engine): A2 Sequest HT	Contaminant
	High	ELMVDNWRPAQPLKNRQIKASFK	1xOxidation [M3]	6	5	P00918	2	2785.49	465.086	-3.91	2.8	Carbonic anhydrase 2 OS=Homo sapiens OX=9606 GN=CA2 PE=1 SV=2	66.5631	FALSE
	High	LMVDNWRPAQPLKNRQIKASFK	1xOxidation [M2]	6	2	P00918	1	2656.45	443.578	-6.08	3.09	Carbonic anhydrase 2 OS=Homo sapiens OX=9606 GN=CA2 PE=1 SV=2	64.1755	FALSE
	High	ELMVDNWRPAQPLKNRQIKASFK		6	11	P00918	2	2769.5	462.422	-0.07	3.99	Carbonic anhydrase 2 OS=Homo sapiens OX=9606 GN=CA2 PE=1 SV=2	73.0275	FALSE
	High	FTNFDPRGLLPE		2	4	P00918	1	1405.71	703.356	-4.53	2.83	Carbonic anhydrase 2 OS=Homo sapiens OX=9606 GN=CA2 PE=1 SV=2	109.119	FALSE
	High	HWHKDFPIAKGE		3	33	P00918	1	1464.74	488.918	0.59	4.69	Carbonic anhydrase 2 OS=Homo sapiens OX=9606 GN=CA2 PE=1 SV=2	36.8875	FALSE
	High	LMVDNWRPAQPLKNRQIKASFK		4	5	P00918	1	2640.46	660.869	-0.6	3.32	Carbonic anhydrase 2 OS=Homo sapiens OX=9606 GN=CA2 PE=1 SV=2	70.3744	FALSE
	High	QVLKFRKLNFNGEGEPE		3	2	P00918	2	2005.05	669.019	-3.15	2.67	Carbonic anhydrase 2 OS=Homo sapiens OX=9606 GN=CA2 PE=1 SV=2	67.1432	FALSE
	High	RQSPVDIDTHTAKYD		3	1	P00918	2	1745.85	582.62	-0.02	2.34	Carbonic anhydrase 2 OS=Homo sapiens OX=9606 GN=CA2 PE=1 SV=2	32.4338	FALSE
	High	SIKTKGKSADFTNFDPRGLLPE		3	12	P00918	2	2421.28	807.766	2.38	5.24	Carbonic anhydrase 2 OS=Homo sapiens OX=9606 GN=CA2 PE=1 SV=2	81.9372	FALSE
	High	YWTYPGSLTTPPLLE		2	1	P00918	0	1737.87	869.443	2.54	2.93	Carbonic anhydrase 2 OS=Homo sapiens OX=9606 GN=CA2 PE=1 SV=2	137.808	FALSE
High	Q7L2J0	7SK snRNA methylphosphate capping enzyme OS=Homo sapiens OX=9606 GN=MEPCE PE=1 SV=1	73	12	26	74.3	9.57	689	FALSE
	Confidence	Sequence	Modifications	Charge (by Search Engine): A2 Sequest HT	# PSMs	Protein Accessions	# Missed Cleavages	Theo. MH+ [Da]	m/z [Da] (by Search Engine): A2 Sequest HT	DeltaM [ppm] (by Search Engine): A2 Sequest HT	XCorr (by Search Engine): A2 Sequest HT	Master Protein Descriptions	RT [min] (by Search Engine): A2 Sequest HT	Contaminant
	High	VSRTLNAETPKSSPLPAKGRDPVE	2xPhospho [T4; S13]	3	1	Q7L2J0	2	2709.3	903.772	-0.2	2.69	7SK snRNA methylphosphate capping enzyme OS=Homo sapiens OX=9606 GN=MEPCE PE=1 SV=1	37.0291	FALSE
	High	SHPVPPTAPLTPLLHGE	1xPhospho [T11]	3	5	Q7L2J0	0	1842.91	614.978	2.17	4.41	7SK snRNA methylphosphate capping enzyme OS=Homo sapiens OX=9606 GN=MEPCE PE=1 SV=1	79.9013	FALSE
	High	LVATPHNTSKGFQRPVYLFHKARSPSH	1xPhospho [S/T]	6	5	Q7L2J0	0	3155.61	526.773	-1.79	3.38	7SK snRNA methylphosphate capping enzyme OS=Homo sapiens OX=9606 GN=MEPCE PE=1 SV=1	47.3401	FALSE
	High	ELRLPPQTLE		2	8	Q7L2J0	1	1195.67	598.337	-0.88	2.57	7SK snRNA methylphosphate capping enzyme OS=Homo sapiens OX=9606 GN=MEPCE PE=1 SV=1	68.3509	FALSE
	High	GASQQPRHRGQNRDAPQPYE		3	5	Q7L2J0	1	2292.1	764.703	-0.9	1.79	7SK snRNA methylphosphate capping enzyme OS=Homo sapiens OX=9606 GN=MEPCE PE=1 SV=1	19.6016	FALSE
	High	KEPFLVPAPPPPLKDE		3	3	Q7L2J0	2	1773.98	591.999	1.91	3.94	7SK snRNA methylphosphate capping enzyme OS=Homo sapiens OX=9606 GN=MEPCE PE=1 SV=1	77.7287	FALSE
	High	LRLPPQTLE		2	15	Q7L2J0	0	1066.63	533.812	-7.32	2.36	7SK snRNA methylphosphate capping enzyme OS=Homo sapiens OX=9606 GN=MEPCE PE=1 SV=1	60.1191	FALSE
	High	LVATPHNTSKGFQRPVYLFHKARSPSH		7	5	Q7L2J0	0	3075.64	440.239	-3.17	4.61	7SK snRNA methylphosphate capping enzyme OS=Homo sapiens OX=9606 GN=MEPCE PE=1 SV=1	47.1938	FALSE
	High	PFLVPAPPPPLKDE		2	3	Q7L2J0	1	1516.84	758.922	-2.64	2.25	7SK snRNA methylphosphate capping enzyme OS=Homo sapiens OX=9606 GN=MEPCE PE=1 SV=1	93.5903	FALSE
	High	QFSSYLTSPD		2	1	Q7L2J0	0	1144.52	572.761	-0.67	1.75	7SK snRNA methylphosphate capping enzyme OS=Homo sapiens OX=9606 GN=MEPCE PE=1 SV=1	72.6615	FALSE
	High	SGGGGGPTVPPHQE		2	7	Q7L2J0	0	1276.59	638.8	1.39	2.44	7SK snRNA methylphosphate capping enzyme OS=Homo sapiens OX=9606 GN=MEPCE PE=1 SV=1	23.4584	FALSE
	High	SHPVPPTAPLTPLLHGE		3	4	Q7L2J0	0	1762.95	588.321	-0.9	4.44	7SK snRNA methylphosphate capping enzyme OS=Homo sapiens OX=9606 GN=MEPCE PE=1 SV=1	73.5059	FALSE
	High	SPGAAATSSSGPQAQQHRGGGPQAQSHGE		4	1	Q7L2J0	0	2743.25	686.568	-0.69	2.49	7SK snRNA methylphosphate capping enzyme OS=Homo sapiens OX=9606 GN=MEPCE PE=1 SV=1	18.456	FALSE
	High	TIYKNYYRIQLKPE		3	5	Q7L2J0	0	1829	610.334	-5.23	3.31	7SK snRNA methylphosphate capping enzyme OS=Homo sapiens OX=9606 GN=MEPCE PE=1 SV=1	62.7693	FALSE
	High	VSRTLNAETPKSSPLPAKGRDPVE		5	5	Q7L2J0	2	2549.37	510.68	0.77	5.75	7SK snRNA methylphosphate capping enzyme OS=Homo sapiens OX=9606 GN=MEPCE PE=1 SV=1	35.8312	FALSE
High	P08238	Heat shock protein HSP 90-beta OS=Homo sapiens OX=9606 GN=HSP90AB1 PE=1 SV=4	70	20	29	83.2	5.03	724	FALSE
	Confidence	Sequence	Modifications	Charge (by Search Engine): A2 Sequest HT	# PSMs	Protein Accessions	# Missed Cleavages	Theo. MH+ [Da]	m/z [Da] (by Search Engine): A2 Sequest HT	DeltaM [ppm] (by Search Engine): A2 Sequest HT	XCorr (by Search Engine): A2 Sequest HT	Master Protein Descriptions	RT [min] (by Search Engine): A2 Sequest HT	Contaminant
	High	AFSKNLKLGIHE		3	3	P08238	0	1356.76	452.926	-1.07	3.93	Heat shock protein HSP 90-beta OS=Homo sapiens OX=9606 GN=HSP90AB1 PE=1 SV=4	45.3325	FALSE
	High	AFSKNLKLGIHED		3	2	P08238	1	1471.79	491.268	-0.85	2.44	Heat shock protein HSP 90-beta OS=Homo sapiens OX=9606 GN=HSP90AB1 PE=1 SV=4	44.2035	FALSE
	High	DHLAVKHFSVE		2	3	Q58FG0; P07900; P08238; Q14568; Q58FF7	1	1281.66	641.333	0.19	2.65	Heat shock protein HSP 90-alpha OS=Homo sapiens OX=9606 GN=HSP90AA1 PE=1 SV=5 Heat shock protein HSP 90-beta OS=Homo sapiens OX=9606 GN=HSP90AB1 PE=1 SV=4	38.1802	FALSE
	High	DIPLNLSRE		2	4	P07900; P08238; Q12931; Q58FF7	1	1056.57	528.784	-6.41	1.52	Heat shock protein HSP 90-alpha OS=Homo sapiens OX=9606 GN=HSP90AA1 PE=1 SV=5 Heat shock protein HSP 90-beta OS=Homo sapiens OX=9606 GN=HSP90AB1 PE=1 SV=4 Heat shock protein 75 kDa, mitochondrial OS=Homo sapiens OX=9606 GN=TRAP1 PE=1 SV=3	61.6998	FALSE
	High	FDGKSLVSVTKE		2	4	P08238; Q58FF8; Q58FF7	1	1309.7	655.352	-1.65	3.62	Heat shock protein HSP 90-beta OS=Homo sapiens OX=9606 GN=HSP90AB1 PE=1 SV=4	45.9443	FALSE
	High	FYKSLTNDWE		2	2	P07900; P08238	1	1302.6	651.803	-0.38	2.52	Heat shock protein HSP 90-alpha OS=Homo sapiens OX=9606 GN=HSP90AA1 PE=1 SV=5 Heat shock protein HSP 90-beta OS=Homo sapiens OX=9606 GN=HSP90AB1 PE=1 SV=4	72.4853	FALSE
	High	LKIDIIPNPQE		2	3	P08238; Q58FF7	1	1279.73	640.368	2.72	2.33	Heat shock protein HSP 90-beta OS=Homo sapiens OX=9606 GN=HSP90AB1 PE=1 SV=4	82.3521	FALSE
	High	LLRYHTSQSGDE		2	2	P08238	1	1405.67	703.339	-0.31	3.36	Heat shock protein HSP 90-beta OS=Homo sapiens OX=9606 GN=HSP90AB1 PE=1 SV=4	24.5489	FALSE
	High	LISNASDALDKIRYE		3	10	P08238; Q58FF8; Q58FF6; Q58FF7	2	1707.89	569.969	0.55	4.53	Heat shock protein HSP 90-beta OS=Homo sapiens OX=9606 GN=HSP90AB1 PE=1 SV=4	74.2375	FALSE
	High	LNKTKPIWTRNPDDITQE		3	1	P08238	2	2169.13	723.71	-6.05	2.38	Heat shock protein HSP 90-beta OS=Homo sapiens OX=9606 GN=HSP90AB1 PE=1 SV=4	55.7005	FALSE
	High	INPDHPIVE		2	5	P08238	1	1033.53	517.27	1.28	2.29	Heat shock protein HSP 90-beta OS=Homo sapiens OX=9606 GN=HSP90AB1 PE=1 SV=4	35.1779	FALSE
	High	NSTMGYMMAKKHLE		3	2	P08238; Q58FF7	0	1640.76	547.591	-0.47	2.83	Heat shock protein HSP 90-beta OS=Homo sapiens OX=9606 GN=HSP90AB1 PE=1 SV=4	41.9373	FALSE
	High	RIMKAQALRDNSTMGYMMAKKHLE		4	2	P08238	1	2823.42	706.609	-3.47	4.33	Heat shock protein HSP 90-beta OS=Homo sapiens OX=9606 GN=HSP90AB1 PE=1 SV=4	64.6874	FALSE
	High	SLTDPSKLD		2	2	P07900; P08238; Q58FF8; Q58FF6; Q14568; Q58FF7; Q58FG1	1	975.499	488.253	-0.08	1.7	Heat shock protein HSP 90-alpha OS=Homo sapiens OX=9606 GN=HSP90AA1 PE=1 SV=5 Heat shock protein HSP 90-beta OS=Homo sapiens OX=9606 GN=HSP90AB1 PE=1 SV=4	37.5939	FALSE
	High	SLTDPSKLDSGKE		2	9	P07900; P08238; Q58FF8; Q14568; Q58FF7; Q58FG1	2	1376.69	688.849	0.11	3.2	Heat shock protein HSP 90-alpha OS=Homo sapiens OX=9606 GN=HSP90AA1 PE=1 SV=5 Heat shock protein HSP 90-beta OS=Homo sapiens OX=9606 GN=HSP90AB1 PE=1 SV=4	29.2355	FALSE
	High	TQKSIYYITGE		2	2	P08238	0	1302.66	651.829	-4.74	2.37	Heat shock protein HSP 90-beta OS=Homo sapiens OX=9606 GN=HSP90AB1 PE=1 SV=4	56.4681	FALSE
	High	TQKSIYYITGESKE		3	2	P08238	1	1646.83	549.614	-0.72	2.33	Heat shock protein HSP 90-beta OS=Homo sapiens OX=9606 GN=HSP90AB1 PE=1 SV=4	40.628	FALSE
	High	VVKKHSQFIGYPITLYLE		4	9	P08238; Q58FF7	0	2135.19	534.551	-4.52	2.09	Heat shock protein HSP 90-beta OS=Homo sapiens OX=9606 GN=HSP90AB1 PE=1 SV=4	110.407	FALSE
	High	VVYMTEPIDE		2	2	P08238; Q58FF7	2	1195.56	598.281	-0.25	2.08	Heat shock protein HSP 90-beta OS=Homo sapiens OX=9606 GN=HSP90AB1 PE=1 SV=4	71.5607	FALSE
	High	YLNFIRGVVDSE		2	3	P07900; P08238; Q58FG1	1	1411.72	706.36	-6.13	3.62	Heat shock protein HSP 90-alpha OS=Homo sapiens OX=9606 GN=HSP90AA1 PE=1 SV=5 Heat shock protein HSP 90-beta OS=Homo sapiens OX=9606 GN=HSP90AB1 PE=1 SV=4	110.408	FALSE
High	Q6P1X5	Transcription initiation factor TFIID subunit 2 OS=Homo sapiens OX=9606 GN=TAF2 PE=1 SV=3	70	19	18	136.9	8.19	1199	FALSE
	Confidence	Sequence	Modifications	Charge (by Search Engine): A2 Sequest HT	# PSMs	Protein Accessions	# Missed Cleavages	Theo. MH+ [Da]	m/z [Da] (by Search Engine): A2 Sequest HT	DeltaM [ppm] (by Search Engine): A2 Sequest HT	XCorr (by Search Engine): A2 Sequest HT	Master Protein Descriptions	RT [min] (by Search Engine): A2 Sequest HT	Contaminant
	High	MSMHPAASAPLSVFTKE	2xOxidation [M1; M3]	3	1	Q6P1X5	0	1835.87	612.625	-3.62	3.38	Transcription initiation factor TFIID subunit 2 OS=Homo sapiens OX=9606 GN=TAF2 PE=1 SV=3	61.2435	FALSE
	High	MSMHPAASAPLSVFTKE	1xOxidation [M]	3	15	Q6P1X5	0	1819.87	607.293	-3.91	4.03	Transcription initiation factor TFIID subunit 2 OS=Homo sapiens OX=9606 GN=TAF2 PE=1 SV=3	66.1336	FALSE
	High	IDMDTVHD	1xOxidation [M3]	2	2	Q6P1X5	2	961.393	481.2	-1.3	2.04	Transcription initiation factor TFIID subunit 2 OS=Homo sapiens OX=9606 GN=TAF2 PE=1 SV=3	19.6543	FALSE
	High	SQAFISHHLNMLE	1xOxidation [M11]	3	1	Q6P1X5	0	1542.74	514.915	-3.69	2.47	Transcription initiation factor TFIID subunit 2 OS=Homo sapiens OX=9606 GN=TAF2 PE=1 SV=3	56.3436	FALSE
	High	AAFIYNDPTLE		2	3	Q6P1X5	1	1253.6	627.306	0.34	2.99	Transcription initiation factor TFIID subunit 2 OS=Homo sapiens OX=9606 GN=TAF2 PE=1 SV=3	90.532	FALSE
	High	KFPTPASRLALTDILE		3	2	Q6P1X5	1	1772	591.335	-2.57	1.48	Transcription initiation factor TFIID subunit 2 OS=Homo sapiens OX=9606 GN=TAF2 PE=1 SV=3	112.912	FALSE
	High	KFPTPASRLALTDILEQE		3	1	Q6P1X5	2	2029.1	677.035	-2.99	2.09	Transcription initiation factor TFIID subunit 2 OS=Homo sapiens OX=9606 GN=TAF2 PE=1 SV=3	114.046	FALSE
	High	KKAVLNPTIIPE		3	11	Q6P1X5	0	1322.8	441.605	-3.13	2.3	Transcription initiation factor TFIID subunit 2 OS=Homo sapiens OX=9606 GN=TAF2 PE=1 SV=3	48.0136	FALSE
	High	LDGSFNHTLQIEE		2	2	Q6P1X5	2	1502.71	751.859	-0.64	2.16	Transcription initiation factor TFIID subunit 2 OS=Homo sapiens OX=9606 GN=TAF2 PE=1 SV=3	72.5294	FALSE
	High	LDKIVAYE		2	4	Q6P1X5	1	950.519	475.762	-2.03	2.52	Transcription initiation factor TFIID subunit 2 OS=Homo sapiens OX=9606 GN=TAF2 PE=1 SV=3	44.2822	FALSE
	High	LGLVLNLKE		2	2	Q6P1X5	0	998.624	499.817	3.01	2.92	Transcription initiation factor TFIID subunit 2 OS=Homo sapiens OX=9606 GN=TAF2 PE=1 SV=3	84.201	FALSE
	High	IKQDYTSPGTQKYVGPLKVTVQE		3	5	Q6P1X5	1	2579.37	860.46	-2.92	5	Transcription initiation factor TFIID subunit 2 OS=Homo sapiens OX=9606 GN=TAF2 PE=1 SV=3	61.8867	FALSE
	High	LKTGGVLLHPIFGGGKE		3	1	Q6P1X5	0	1722.99	575.002	1.08	3.22	Transcription initiation factor TFIID subunit 2 OS=Homo sapiens OX=9606 GN=TAF2 PE=1 SV=3	73.673	FALSE
	High	ILVDPYMHE		2	1	Q6P1X5	1	1116.54	558.772	-2.63	2.06	Transcription initiation factor TFIID subunit 2 OS=Homo sapiens OX=9606 GN=TAF2 PE=1 SV=3	70.3048	FALSE
	High	ITRFLNME		2	2	Q6P1X5	0	1023.53	512.266	-3.8	2.35	Transcription initiation factor TFIID subunit 2 OS=Homo sapiens OX=9606 GN=TAF2 PE=1 SV=3	67.9559	FALSE
	High	MIDALANSVTPAVSVNNE		2	3	Q6P1X5	1	1844.91	922.956	-0.47	4.17	Transcription initiation factor TFIID subunit 2 OS=Homo sapiens OX=9606 GN=TAF2 PE=1 SV=3	92.2692	FALSE
	High	MSMHPAASAPLSVFTKE		2	6	Q6P1X5	0	1803.88	902.442	0.24	5.05	Transcription initiation factor TFIID subunit 2 OS=Homo sapiens OX=9606 GN=TAF2 PE=1 SV=3	79.4326	FALSE
	High	MSVLRKVE		2	2	Q6P1X5	0	961.55	481.279	0.27	2.5	Transcription initiation factor TFIID subunit 2 OS=Homo sapiens OX=9606 GN=TAF2 PE=1 SV=3	31.4269	FALSE
	High	SQAFISHHLNMLE		2	3	Q6P1X5	0	1526.74	763.873	-1.96	3.32	Transcription initiation factor TFIID subunit 2 OS=Homo sapiens OX=9606 GN=TAF2 PE=1 SV=3	72.4326	FALSE
	High	STPTTKPQWSLE		2	1	Q6P1X5	0	1374.69	687.844	-6.29	2.4	Transcription initiation factor TFIID subunit 2 OS=Homo sapiens OX=9606 GN=TAF2 PE=1 SV=3	55.8232	FALSE
	High	YRHWIKEE		3	1	Q6P1X5	1	1160.58	387.533	0.27	1.99	Transcription initiation factor TFIID subunit 2 OS=Homo sapiens OX=9606 GN=TAF2 PE=1 SV=3	32.496	FALSE
	High	YTSPGTQKYVGPLKVTVQE		3	1	Q6P1X5	0	2095.11	699.036	-5.9	2.17	Transcription initiation factor TFIID subunit 2 OS=Homo sapiens OX=9606 GN=TAF2 PE=1 SV=3	62.7381	FALSE
High	P51608	Methyl-CpG-binding protein 2 OS=Homo sapiens OX=9606 GN=MECP2 PE=1 SV=1	68	13	42	52.4	9.95	486	FALSE
	Confidence	Sequence	Modifications	Charge (by Search Engine): A2 Sequest HT	# PSMs	Protein Accessions	# Missed Cleavages	Theo. MH+ [Da]	m/z [Da] (by Search Engine): A2 Sequest HT	DeltaM [ppm] (by Search Engine): A2 Sequest HT	XCorr (by Search Engine): A2 Sequest HT	Master Protein Descriptions	RT [min] (by Search Engine): A2 Sequest HT	Contaminant
	High	KSPGKLLVKMPFQTSPGGKAE	2xPhospho [S2; S15]	3	1	P51608	0	2360.15	787.382	-7.34	2.71	Methyl-CpG-binding protein 2 OS=Homo sapiens OX=9606 GN=MECP2 PE=1 SV=1	73.6091	FALSE
	High	KSPGKLLVKMPFQTSPGGKAE	1xPhospho [S/T]	4	3	P51608	0	2280.18	570.798	-4.57	3.01	Methyl-CpG-binding protein 2 OS=Homo sapiens OX=9606 GN=MECP2 PE=1 SV=1	65.325	FALSE
	High	GGGATTSTQVMVIKRPGRKRKAE	1xOxidation [M11]	5	4	P51608	0	2444.35	489.676	-0.16	4.72	Methyl-CpG-binding protein 2 OS=Homo sapiens OX=9606 GN=MECP2 PE=1 SV=1	24.1274	FALSE
	High	KSPGKLLVKMPFQTSPGGKAE	1xOxidation [M10]	3	4	P51608	0	2216.21	739.409	0.46	3.65	Methyl-CpG-binding protein 2 OS=Homo sapiens OX=9606 GN=MECP2 PE=1 SV=1	39.2684	FALSE
	High	ADPQAIPKKRGRKPGSVVAAAAAE		3	7	P51608	1	2388.35	796.788	0.69	3.06	Methyl-CpG-binding protein 2 OS=Homo sapiens OX=9606 GN=MECP2 PE=1 SV=1	32.3933	FALSE
	High	GGGATTSTQVMVIKRPGRKRKAE		4	8	P51608	0	2428.36	607.846	1.95	4.06	Methyl-CpG-binding protein 2 OS=Homo sapiens OX=9606 GN=MECP2 PE=1 SV=1	26.8594	FALSE
	High	GKHEPVQPSAHHSAEPAE		3	1	P51608	2	1907.9	636.636	-2.47	2.55	Methyl-CpG-binding protein 2 OS=Homo sapiens OX=9606 GN=MECP2 PE=1 SV=1	18.5387	FALSE
	High	GVQVKRVLE		2	3	P51608	0	1027.63	514.317	-0.07	1.74	Methyl-CpG-binding protein 2 OS=Homo sapiens OX=9606 GN=MECP2 PE=1 SV=1	28.5575	FALSE
	High	KMPRGGSLE		2	1	P51608	0	974.509	487.757	-2.36	1.51	Methyl-CpG-binding protein 2 OS=Homo sapiens OX=9606 GN=MECP2 PE=1 SV=1	21.6223	FALSE
	High	KSPGKLLVKMPFQTSPGGKAE		3	10	P51608	0	2200.22	734.072	-5.87	6.87	Methyl-CpG-binding protein 2 OS=Homo sapiens OX=9606 GN=MECP2 PE=1 SV=1	59.3689	FALSE
	High	PNDFDFTVTGRGSPSRRE		4	1	P51608	2	2037.97	510.248	-2.72	1.4	Methyl-CpG-binding protein 2 OS=Homo sapiens OX=9606 GN=MECP2 PE=1 SV=1	46.2168	FALSE
	High	RGPMYDDPTLPE		2	2	P51608	2	1390.63	695.815	-5.76	2.4	Methyl-CpG-binding protein 2 OS=Homo sapiens OX=9606 GN=MECP2 PE=1 SV=1	59.0212	FALSE
	High	SPKAPVPLLPPLPPPPPEPE		3	10	P51608	1	2069.17	690.391	-5.35	3.06	Methyl-CpG-binding protein 2 OS=Homo sapiens OX=9606 GN=MECP2 PE=1 SV=1	106.748	FALSE
	High	SSIRSVQE		2	1	P51608	0	905.469	453.237	-1.42	1.62	Methyl-CpG-binding protein 2 OS=Homo sapiens OX=9606 GN=MECP2 PE=1 SV=1	19.9877	FALSE
	High	TSEGSGSAPAVPE		2	1	P51608	1	1188.54	594.773	0.17	1.77	Methyl-CpG-binding protein 2 OS=Homo sapiens OX=9606 GN=MECP2 PE=1 SV=1	27.1032	FALSE
	High	VVKPLLVSTLGE		2	6	P51608	0	1254.77	627.889	3.42	2.93	Methyl-CpG-binding protein 2 OS=Homo sapiens OX=9606 GN=MECP2 PE=1 SV=1	82.1436	FALSE
	High	VYLINPQGKAFRSKVE		3	5	P51608	0	1849.03	617.013	-5.19	4.46	Methyl-CpG-binding protein 2 OS=Homo sapiens OX=9606 GN=MECP2 PE=1 SV=1	58.7931	FALSE
High	Q9Y2L9	Leucine-rich repeat and calponin homology domain-containing protein 1 OS=Homo sapiens OX=9606 GN=LRCH1 PE=1 SV=3	67	18	30	80.8	5.94	728	FALSE
	Confidence	Sequence	Modifications	Charge (by Search Engine): A2 Sequest HT	# PSMs	Protein Accessions	# Missed Cleavages	Theo. MH+ [Da]	m/z [Da] (by Search Engine): A2 Sequest HT	DeltaM [ppm] (by Search Engine): A2 Sequest HT	XCorr (by Search Engine): A2 Sequest HT	Master Protein Descriptions	RT [min] (by Search Engine): A2 Sequest HT	Contaminant
	High	NSPAVSPTTNSTAPFGLKPRSVFLRPQRNLE	2xPhospho [S2; S6]	4	9	Q9Y2L9	0	3541.74	886.185	-4.71	4.4	Leucine-rich repeat and calponin homology domain-containing protein 1 OS=Homo sapiens OX=9606 GN=LRCH1 PE=1 SV=3	97.9086	FALSE
	High	RSVLNLYPMGSAE	1xOxidation [M9]	2	4	Q9Y2L9	0	1452.72	726.858	-5.04	2.33	Leucine-rich repeat and calponin homology domain-containing protein 1 OS=Homo sapiens OX=9606 GN=LRCH1 PE=1 SV=3	66.6388	FALSE
	High	RSVLNLYPMGSAEALE	1xOxidation [M9]	2	1	Q9Y2L9	1	1765.88	883.448	5.65	1.43	Leucine-rich repeat and calponin homology domain-containing protein 1 OS=Homo sapiens OX=9606 GN=LRCH1 PE=1 SV=3	88.2196	FALSE
	High	IGQLKQLME	1xOxidation [M8]	2	1	Q9Y2L9	0	1075.58	538.294	-0.37	3.01	Leucine-rich repeat and calponin homology domain-containing protein 1 OS=Homo sapiens OX=9606 GN=LRCH1 PE=1 SV=3	40.1114	FALSE
	High	MKQLQVLLLE	1xOxidation [M1]	2	1	Q9Y2L9	0	1230.71	615.858	-3.11	1.95	Leucine-rich repeat and calponin homology domain-containing protein 1 OS=Homo sapiens OX=9606 GN=LRCH1 PE=1 SV=3	90.0685	FALSE
	High	GIISSSKDQDMD	1xOxidation [M11]	2	1	Q9Y2L9	2	1311.57	656.29	-1.01	2.06	Leucine-rich repeat and calponin homology domain-containing protein 1 OS=Homo sapiens OX=9606 GN=LRCH1 PE=1 SV=3	23.1131	FALSE
	High	AANSGGLNLSARKLKE		3	4	Q9Y2L9	0	1628.91	543.642	1.52	3.61	Leucine-rich repeat and calponin homology domain-containing protein 1 OS=Homo sapiens OX=9606 GN=LRCH1 PE=1 SV=3	32.3691	FALSE
	High	DTVSLNVPMSNIME		2	1	Q9Y2L9	1	1549.72	775.363	-3.3	1.26	Leucine-rich repeat and calponin homology domain-containing protein 1 OS=Homo sapiens OX=9606 GN=LRCH1 PE=1 SV=3	115.025	FALSE
	High	FMNYKARAE		3	2	Q9Y2L9	0	1129.55	377.187	-0.28	2.95	Leucine-rich repeat and calponin homology domain-containing protein 1 OS=Homo sapiens OX=9606 GN=LRCH1 PE=1 SV=3	27.9964	FALSE
	High	FPRTAAPGHDLSD		3	3	Q9Y2L9	1	1383.67	461.894	1.17	2.02	Leucine-rich repeat and calponin homology domain-containing protein 1 OS=Homo sapiens OX=9606 GN=LRCH1 PE=1 SV=3	32.5799	FALSE
	High	GIISSSKDQDMD		2	2	Q9Y2L9	2	1295.58	648.293	0.48	3.11	Leucine-rich repeat and calponin homology domain-containing protein 1 OS=Homo sapiens OX=9606 GN=LRCH1 PE=1 SV=3	32.2457	FALSE
	High	KELVEQLRE		2	1	Q9Y2L9	2	1143.64	572.321	-1.14	2.33	Leucine-rich repeat and calponin homology domain-containing protein 1 OS=Homo sapiens OX=9606 GN=LRCH1 PE=1 SV=3	34.0959	FALSE
	High	IGQLKQLME		2	5	Q9Y2L9	0	1059.59	530.294	-5.71	2.66	Leucine-rich repeat and calponin homology domain-containing protein 1 OS=Homo sapiens OX=9606 GN=LRCH1 PE=1 SV=3	63.4918	FALSE
	High	LNVRRNYLKVLPQE		3	2	Q9Y2L9	0	1742.01	581.338	-4.46	2.02	Leucine-rich repeat and calponin homology domain-containing protein 1 OS=Homo sapiens OX=9606 GN=LRCH1 PE=1 SV=3	64.7461	FALSE
	High	LSKNRLVEVPME		3	2	Q9Y2L9	1	1414.77	472.26	-4.58	3.34	Leucine-rich repeat and calponin homology domain-containing protein 1 OS=Homo sapiens OX=9606 GN=LRCH1 PE=1 SV=3	54.9639	FALSE
	High	ITALPQQIGQLKSLRE		3	6	Q9Y2L9	0	1795.04	599.021	2.98	3.64	Leucine-rich repeat and calponin homology domain-containing protein 1 OS=Homo sapiens OX=9606 GN=LRCH1 PE=1 SV=3	78.4549	FALSE
	High	LVEQLRE		2	3	Q9Y2L9	1	886.499	443.753	0.01	2.22	Leucine-rich repeat and calponin homology domain-containing protein 1 OS=Homo sapiens OX=9606 GN=LRCH1 PE=1 SV=3	29.6657	FALSE
	High	MKQLQVLLLE		2	2	Q9Y2L9	0	1214.72	607.86	-4.51	2.49	Leucine-rich repeat and calponin homology domain-containing protein 1 OS=Homo sapiens OX=9606 GN=LRCH1 PE=1 SV=3	105.998	FALSE
	High	RSVLNLYPMGSAE		2	7	Q9Y2L9	0	1436.72	718.865	1.93	3.41	Leucine-rich repeat and calponin homology domain-containing protein 1 OS=Homo sapiens OX=9606 GN=LRCH1 PE=1 SV=3	85.5163	FALSE
	High	RSVLNLYPMGSAEALE		2	3	Q9Y2L9	1	1749.88	875.441	-4.74	3.81	Leucine-rich repeat and calponin homology domain-containing protein 1 OS=Homo sapiens OX=9606 GN=LRCH1 PE=1 SV=3	107.88	FALSE
	High	SIDPQFTIRRKME		4	4	Q9Y2L9	1	1620.85	405.968	-2.31	3.12	Leucine-rich repeat and calponin homology domain-containing protein 1 OS=Homo sapiens OX=9606 GN=LRCH1 PE=1 SV=3	47.1574	FALSE
	High	SLYLHTMERPHLHQHVE		3	2	Q9Y2L9	1	2127.06	709.689	-1.65	3.26	Leucine-rich repeat and calponin homology domain-containing protein 1 OS=Homo sapiens OX=9606 GN=LRCH1 PE=1 SV=3	46.9301	FALSE
	High	TVQADLSKNRLVE		3	1	Q9Y2L9	1	1472.81	491.605	-4.81	2.13	Leucine-rich repeat and calponin homology domain-containing protein 1 OS=Homo sapiens OX=9606 GN=LRCH1 PE=1 SV=3	42.8782	FALSE
High	Q9P2R6	Arginine-glutamic acid dipeptide repeats protein OS=Homo sapiens OX=9606 GN=RERE PE=1 SV=2	64	17	11	172.3	7.69	1566	FALSE
	Confidence	Sequence	Modifications	Charge (by Search Engine): A2 Sequest HT	# PSMs	Protein Accessions	# Missed Cleavages	Theo. MH+ [Da]	m/z [Da] (by Search Engine): A2 Sequest HT	DeltaM [ppm] (by Search Engine): A2 Sequest HT	XCorr (by Search Engine): A2 Sequest HT	Master Protein Descriptions	RT [min] (by Search Engine): A2 Sequest HT	Contaminant
	High	DIRSSGRNSPSAASTSSNDSKAE	1xPhospho [S9]	3	1	Q9P2R6	2	2404.04	802.016	-1.68	3.21	Arginine-glutamic acid dipeptide repeats protein OS=Homo sapiens OX=9606 GN=RERE PE=1 SV=2	18.4886	FALSE
	High	LQRLAME	1xOxidation [M6]	2	1	Q9P2R6	0	876.461	438.734	-0.14	2.21	Arginine-glutamic acid dipeptide repeats protein OS=Homo sapiens OX=9606 GN=RERE PE=1 SV=2	23.0298	FALSE
	High	LYFMPLAGSKLAKKREE	1xOxidation [M4]	4	7	Q9P2R6	1	1997.09	500.025	-4.93	3.36	Arginine-glutamic acid dipeptide repeats protein OS=Homo sapiens OX=9606 GN=RERE PE=1 SV=2	56.1563	FALSE
	High	MSYPDRLAAE	1xOxidation [M1]	2	2	Q9P2R6	1	1168.53	584.769	0.81	3.16	Arginine-glutamic acid dipeptide repeats protein OS=Homo sapiens OX=9606 GN=RERE PE=1 SV=2	35.1856	FALSE
	High	VKPPELDPLHPAANPME	1xOxidation [M16]	3	1	Q9P2R6	2	1870.94	624.313	-5.9	1.81	Arginine-glutamic acid dipeptide repeats protein OS=Homo sapiens OX=9606 GN=RERE PE=1 SV=2	59.1335	FALSE
	High	LDPLHPAANPME	1xOxidation [M11]	2	1	Q9P2R6	1	1320.63	660.814	-2.72	1.29	Arginine-glutamic acid dipeptide repeats protein OS=Homo sapiens OX=9606 GN=RERE PE=1 SV=2	44.7101	FALSE
	High	DYYSRLKKE		2	3	Q9P2R6	1	1201.62	601.314	-0.22	1.47	Arginine-glutamic acid dipeptide repeats protein OS=Homo sapiens OX=9606 GN=RERE PE=1 SV=2	25.6735	FALSE
	High	LDPLHPAANPME		2	3	Q9P2R6	1	1304.63	652.816	-4.17	2.91	Arginine-glutamic acid dipeptide repeats protein OS=Homo sapiens OX=9606 GN=RERE PE=1 SV=2	65.4566	FALSE
	High	LITFYYYWKKTPE		3	1	Q9P2R6	0	1751.9	584.637	-5.28	2.23	Arginine-glutamic acid dipeptide repeats protein OS=Homo sapiens OX=9606 GN=RERE PE=1 SV=2	105.406	FALSE
	High	LQRLAME		2	5	Q9P2R6	0	860.466	430.737	0.16	2.18	Arginine-glutamic acid dipeptide repeats protein OS=Homo sapiens OX=9606 GN=RERE PE=1 SV=2	37.3623	FALSE
	High	IRVGPSHQAKLPD		3	1	Q9P2R6	0	1417.79	473.269	1.37	2.88	Arginine-glutamic acid dipeptide repeats protein OS=Homo sapiens OX=9606 GN=RERE PE=1 SV=2	29.7206	FALSE
	High	LVITDPVIKNRE		3	1	Q9P2R6	1	1396.82	466.275	-3.01	3.21	Arginine-glutamic acid dipeptide repeats protein OS=Homo sapiens OX=9606 GN=RERE PE=1 SV=2	47.3112	FALSE
	High	LYFMPLAGSKLAKKRE		4	2	Q9P2R6	0	1852.05	463.766	-4.19	2.7	Arginine-glutamic acid dipeptide repeats protein OS=Homo sapiens OX=9606 GN=RERE PE=1 SV=2	66.5754	FALSE
	High	LYFMPLAGSKLAKKREE		4	10	Q9P2R6	1	1981.09	496.028	-2.85	3.42	Arginine-glutamic acid dipeptide repeats protein OS=Homo sapiens OX=9606 GN=RERE PE=1 SV=2	67.9396	FALSE
	High	LYFMPLAGSKLAKKREEAIE		3	3	Q9P2R6	2	2294.26	765.426	2.25	2.59	Arginine-glutamic acid dipeptide repeats protein OS=Homo sapiens OX=9606 GN=RERE PE=1 SV=2	80.1768	FALSE
	High	MSYPDRLAAE		2	5	Q9P2R6	1	1152.54	576.771	-1.02	2.7	Arginine-glutamic acid dipeptide repeats protein OS=Homo sapiens OX=9606 GN=RERE PE=1 SV=2	45.2159	FALSE
	High	MSYPDRLAAERIHAE		4	2	Q9P2R6	2	1758.86	440.47	-1.43	2.9	Arginine-glutamic acid dipeptide repeats protein OS=Homo sapiens OX=9606 GN=RERE PE=1 SV=2	47.1124	FALSE
	High	QQWLHGHPHMHGGHLPSQE		3	3	Q9P2R6	0	2213.02	738.344	-1.31	4.14	Arginine-glutamic acid dipeptide repeats protein OS=Homo sapiens OX=9606 GN=RERE PE=1 SV=2	40.8574	FALSE
	High	RLALAGPQLRPE		3	6	Q9P2R6	0	1320.77	440.928	-3.42	4.03	Arginine-glutamic acid dipeptide repeats protein OS=Homo sapiens OX=9606 GN=RERE PE=1 SV=2	49.0532	FALSE
	High	RMKPGFE		2	1	Q9P2R6	0	864.44	432.723	-0.39	1.45	Arginine-glutamic acid dipeptide repeats protein OS=Homo sapiens OX=9606 GN=RERE PE=1 SV=2	24.0555	FALSE
	High	TPALRTLSE		2	1	Q9P2R6; P54259	0	987.547	494.277	0.12	1.82	Arginine-glutamic acid dipeptide repeats protein OS=Homo sapiens OX=9606 GN=RERE PE=1 SV=2 Atrophin-1 OS=Homo sapiens OX=9606 GN=ATN1 PE=1 SV=3	37.974	FALSE
	High	VKPPELDPLHPAANPME		3	4	Q9P2R6	2	1854.94	618.985	-0.12	2.67	Arginine-glutamic acid dipeptide repeats protein OS=Homo sapiens OX=9606 GN=RERE PE=1 SV=2	73.3115	FALSE
High	Q8WXX7	Autism susceptibility gene 2 protein OS=Homo sapiens OX=9606 GN=AUTS2 PE=1 SV=1	63	17	19	138.9	9.38	1259	FALSE
	Confidence	Sequence	Modifications	Charge (by Search Engine): A2 Sequest HT	# PSMs	Protein Accessions	# Missed Cleavages	Theo. MH+ [Da]	m/z [Da] (by Search Engine): A2 Sequest HT	DeltaM [ppm] (by Search Engine): A2 Sequest HT	XCorr (by Search Engine): A2 Sequest HT	Master Protein Descriptions	RT [min] (by Search Engine): A2 Sequest HT	Contaminant
	High	SVEKRHSSHPSPAPVLPVNALGHTRSSTE	1xPhospho [S]	4	4	Q8WXX7	1	3157.55	790.145	0.95	4.32	Autism susceptibility gene 2 protein OS=Homo sapiens OX=9606 GN=AUTS2 PE=1 SV=1	39.5545	FALSE
	High	AKQLARVPSPYVRTPVVE	1xPhospho [S9]	3	5	Q8WXX7	0	2090.12	697.373	-5.39	4.62	Autism susceptibility gene 2 protein OS=Homo sapiens OX=9606 GN=AUTS2 PE=1 SV=1	61.6047	FALSE
	High	KRHSSHPSPAPVLPVNALGHTRSSTE	1xPhospho [S8]	4	1	Q8WXX7	0	2842.41	711.36	1.95	5.44	Autism susceptibility gene 2 protein OS=Homo sapiens OX=9606 GN=AUTS2 PE=1 SV=1	39.0284	FALSE
	High	RTRMMTPFMGISPLPGGE	1xOxidation [M9]	3	2	Q8WXX7	0	1993.97	665.324	-3.79	2.55	Autism susceptibility gene 2 protein OS=Homo sapiens OX=9606 GN=AUTS2 PE=1 SV=1	94.202	FALSE
	High	AKQLARVPSPYVRTPVVE		3	7	Q8WXX7	0	2010.15	670.718	-5.03	6.23	Autism susceptibility gene 2 protein OS=Homo sapiens OX=9606 GN=AUTS2 PE=1 SV=1	56.2385	FALSE
	High	FLLRNDPLHRLSTPRLYE		4	2	Q8WXX7	1	2240.23	560.812	-2.31	2.67	Autism susceptibility gene 2 protein OS=Homo sapiens OX=9606 GN=AUTS2 PE=1 SV=1	94.5824	FALSE
	High	HDSQDAGPIVPKISGLE		2	1	Q8WXX7	2	1762.9	881.949	-3.23	2.54	Autism susceptibility gene 2 protein OS=Homo sapiens OX=9606 GN=AUTS2 PE=1 SV=1	69.1864	FALSE
	High	HTRLHSVHPASLD		3	3	Q8WXX7	0	1469.76	490.592	0.26	3.22	Autism susceptibility gene 2 protein OS=Homo sapiens OX=9606 GN=AUTS2 PE=1 SV=1	26.9225	FALSE
	High	KDVALKPQERVE		3	1	Q8WXX7	2	1411.79	471.268	-1.36	2.97	Autism susceptibility gene 2 protein OS=Homo sapiens OX=9606 GN=AUTS2 PE=1 SV=1	22.7357	FALSE
	High	KLFNTVIVNKDPE		3	1	Q8WXX7	1	1516.84	506.28	-7.28	2.83	Autism susceptibility gene 2 protein OS=Homo sapiens OX=9606 GN=AUTS2 PE=1 SV=1	59.4199	FALSE
	High	KRHSSHPSPAPVLPVNALGHTRSSTE		5	2	Q8WXX7	0	2762.44	553.294	-0.93	5.1	Autism susceptibility gene 2 protein OS=Homo sapiens OX=9606 GN=AUTS2 PE=1 SV=1	38.9307	FALSE
	High	LDIHRRDPLGRD		3	1	Q8WXX7	2	1462.79	488.268	0.58	1.91	Autism susceptibility gene 2 protein OS=Homo sapiens OX=9606 GN=AUTS2 PE=1 SV=1	32.7199	FALSE
	High	LNTRFLASQSADRGASLGPPPYLRTE		4	10	Q8WXX7	1	2817.46	705.124	3.01	4.34	Autism susceptibility gene 2 protein OS=Homo sapiens OX=9606 GN=AUTS2 PE=1 SV=1	82.68	FALSE
	High	IRERPPSHTLKDIE		4	9	Q8WXX7	2	1690.92	423.486	0.1	4.68	Autism susceptibility gene 2 protein OS=Homo sapiens OX=9606 GN=AUTS2 PE=1 SV=1	30.6819	FALSE
	High	LVQRTEAPPQPPPLSTQPPQGPPE		3	1	Q8WXX7	1	2561.34	854.445	-6.18	1.11	Autism susceptibility gene 2 protein OS=Homo sapiens OX=9606 GN=AUTS2 PE=1 SV=1	60.4324	FALSE
	High	QDILRQE		2	2	Q8WXX7	1	901.474	451.24	-0.38	2.41	Autism susceptibility gene 2 protein OS=Homo sapiens OX=9606 GN=AUTS2 PE=1 SV=1	27.0004	FALSE
	High	RLHMLREDYE		3	4	Q8WXX7	2	1361.66	454.559	-1.49	3.3	Autism susceptibility gene 2 protein OS=Homo sapiens OX=9606 GN=AUTS2 PE=1 SV=1	45.4184	FALSE
	High	RTRMMTPFMGISPLPGGE		3	2	Q8WXX7	0	1977.97	659.992	-4.7	2.43	Autism susceptibility gene 2 protein OS=Homo sapiens OX=9606 GN=AUTS2 PE=1 SV=1	109.828	FALSE
	High	SRKDLAADE		2	1	Q8WXX7	2	1004.5	502.754	0.76	1.66	Autism susceptibility gene 2 protein OS=Homo sapiens OX=9606 GN=AUTS2 PE=1 SV=1	18.6937	FALSE
	High	SVEKRHSSHPSPAPVLPVNALGHTRSSTE		4	2	Q8WXX7	1	3077.59	770.152	-0.76	6.01	Autism susceptibility gene 2 protein OS=Homo sapiens OX=9606 GN=AUTS2 PE=1 SV=1	39.3525	FALSE
	High	VALKPQERVE		3	2	Q8WXX7	1	1168.67	390.227	-0.49	1.83	Autism susceptibility gene 2 protein OS=Homo sapiens OX=9606 GN=AUTS2 PE=1 SV=1	24.0508	FALSE
High	P27824	Calnexin OS=Homo sapiens OX=9606 GN=CANX PE=1 SV=2	59	12	26	67.5	4.6	592	FALSE
	Confidence	Sequence	Modifications	Charge (by Search Engine): A2 Sequest HT	# PSMs	Protein Accessions	# Missed Cleavages	Theo. MH+ [Da]	m/z [Da] (by Search Engine): A2 Sequest HT	DeltaM [ppm] (by Search Engine): A2 Sequest HT	XCorr (by Search Engine): A2 Sequest HT	Master Protein Descriptions	RT [min] (by Search Engine): A2 Sequest HT	Contaminant
	High	ILVDQSVVNSGNLLNDMTPPVNPSRE	1xOxidation [M17]	3	3	P27824	2	2824.41	942.142	-1.2	2.49	Calnexin OS=Homo sapiens OX=9606 GN=CANX PE=1 SV=2	95.7055	FALSE
	High	DYKLHFIFRHKNPKTGIYEE		5	5	P27824	2	2535.31	507.868	-1.82	3.94	Calnexin OS=Homo sapiens OX=9606 GN=CANX PE=1 SV=2	71.0221	FALSE
	High	KKTHLYTLILNPDNSFE		3	2	P27824	1	2033.07	678.357	-6.67	2.75	Calnexin OS=Homo sapiens OX=9606 GN=CANX PE=1 SV=2	99.349	FALSE
	High	IAKYDGKWE		2	3	P27824	1	1109.56	555.286	1.11	2.4	Calnexin OS=Homo sapiens OX=9606 GN=CANX PE=1 SV=2	33.2007	FALSE
	High	LEPFRMTPFSAIGLE		2	2	P27824	1	1707.88	854.442	-0.61	1.16	Calnexin OS=Homo sapiens OX=9606 GN=CANX PE=1 SV=2	136.927	FALSE
	High	LKTYFTDKKTHLYTLILNPDNSFE		4	2	P27824	2	2901.5	726.131	-0.36	2.59	Calnexin OS=Homo sapiens OX=9606 GN=CANX PE=1 SV=2	116.164	FALSE
	High	ILVDQSVVNSGNLLND		2	2	P27824	1	1699.89	850.442	-5.3	4.37	Calnexin OS=Homo sapiens OX=9606 GN=CANX PE=1 SV=2	100.689	FALSE
	High	ILVDQSVVNSGNLLNDMTPPVNPSRE		3	10	P27824	2	2808.42	936.812	0.37	3.94	Calnexin OS=Homo sapiens OX=9606 GN=CANX PE=1 SV=2	117.135	FALSE
	High	LNLDQFHD		2	2	P27824	1	1001.47	501.236	-4.58	2.23	Calnexin OS=Homo sapiens OX=9606 GN=CANX PE=1 SV=2	63.1697	FALSE
	High	MTPPVNPSRE		2	4	P27824	0	1127.55	564.279	-0.69	1.56	Calnexin OS=Homo sapiens OX=9606 GN=CANX PE=1 SV=2	26.611	FALSE
	High	SKLPGDKGLVLMSRAKHHAISAKLNKPFLFD		5	8	P27824	1	3418.91	684.587	-2.86	2.75	Calnexin OS=Homo sapiens OX=9606 GN=CANX PE=1 SV=2	97.4281	FALSE
	High	TKPLIVQYE		2	13	P27824	0	1090.61	545.808	-4.89	2.15	Calnexin OS=Homo sapiens OX=9606 GN=CANX PE=1 SV=2	52.5369	FALSE
	High	YKKTDAPQPDVKE		2	3	P27824	2	1518.78	759.891	-3.7	2.36	Calnexin OS=Homo sapiens OX=9606 GN=CANX PE=1 SV=2	19.6419	FALSE
High	Q14974	Importin subunit beta-1 OS=Homo sapiens OX=9606 GN=KPNB1 PE=1 SV=2	58	21	27	97.1	4.78	876	FALSE
	Confidence	Sequence	Modifications	Charge (by Search Engine): A2 Sequest HT	# PSMs	Protein Accessions	# Missed Cleavages	Theo. MH+ [Da]	m/z [Da] (by Search Engine): A2 Sequest HT	DeltaM [ppm] (by Search Engine): A2 Sequest HT	XCorr (by Search Engine): A2 Sequest HT	Master Protein Descriptions	RT [min] (by Search Engine): A2 Sequest HT	Contaminant
	High	RLQQVLQME	1xOxidation [M8]	2	2	Q14974	0	1160.61	580.809	0.99	2.31	Importin subunit beta-1 OS=Homo sapiens OX=9606 GN=KPNB1 PE=1 SV=2	39.257	FALSE
	High	VMLVQPRVE	1xOxidation [M2]	2	1	Q14974	0	1086.6	543.804	3.03	1.67	Importin subunit beta-1 OS=Homo sapiens OX=9606 GN=KPNB1 PE=1 SV=2	41.5439	FALSE
	High	AAQKFLE		2	1	Q14974	0	806.441	403.724	0.14	1.54	Importin subunit beta-1 OS=Homo sapiens OX=9606 GN=KPNB1 PE=1 SV=2	31.1432	FALSE
	High	AYTGIVQGLKGDQE		2	5	Q14974	1	1478.75	739.874	-5.11	3.36	Importin subunit beta-1 OS=Homo sapiens OX=9606 GN=KPNB1 PE=1 SV=2	57.365	FALSE
	High	AYTGIVQGLKGDQENVHPD		3	2	Q14974	2	2041	681.001	-4.85	2.62	Importin subunit beta-1 OS=Homo sapiens OX=9606 GN=KPNB1 PE=1 SV=2	58.1072	FALSE
	High	DDIVPHVLPFIKE		3	1	Q14974	2	1521.83	507.946	-4.73	2.42	Importin subunit beta-1 OS=Homo sapiens OX=9606 GN=KPNB1 PE=1 SV=2	109.696	FALSE
	High	FTKANFDKESE		3	2	Q14974	2	1315.62	439.21	-0.48	2.84	Importin subunit beta-1 OS=Homo sapiens OX=9606 GN=KPNB1 PE=1 SV=2	24.9014	FALSE
	High	GPEPSQLKPLVIQAMPTLIE		3	1	Q14974	1	2161.19	721.072	3.03	2.98	Importin subunit beta-1 OS=Homo sapiens OX=9606 GN=KPNB1 PE=1 SV=2	127.502	FALSE
	High	GRRSKTNKAKTLATWATKE		4	11	Q14974	0	2147.2	537.557	0.77	5.88	Importin subunit beta-1 OS=Homo sapiens OX=9606 GN=KPNB1 PE=1 SV=2	33.9037	FALSE
	High	KTVSPDRLE		2	1	Q14974	1	1044.57	522.788	0.01	2.09	Importin subunit beta-1 OS=Homo sapiens OX=9606 GN=KPNB1 PE=1 SV=2	21.488	FALSE
	High	LIPQLVANVTNPNSTE		2	4	Q14974	0	1709.91	855.452	-6.27	1.62	Importin subunit beta-1 OS=Homo sapiens OX=9606 GN=KPNB1 PE=1 SV=2	103.642	FALSE
	High	LIPQLVANVTNPNSTEHMKE		3	2	Q14974	1	2235.14	745.724	5.58	4.66	Importin subunit beta-1 OS=Homo sapiens OX=9606 GN=KPNB1 PE=1 SV=2	82.3413	FALSE
	High	ILTAIIQGMRKEE		3	1	Q14974	1	1501.84	501.287	3.45	3.06	Importin subunit beta-1 OS=Homo sapiens OX=9606 GN=KPNB1 PE=1 SV=2	80.5426	FALSE
	High	LIVQKLLE		2	2	Q14974	0	955.619	478.314	3.13	2.39	Importin subunit beta-1 OS=Homo sapiens OX=9606 GN=KPNB1 PE=1 SV=2	80.7778	FALSE
	High	LMKDPSVVVRD		2	2	Q14974	1	1258.68	629.845	0.78	1.98	Importin subunit beta-1 OS=Homo sapiens OX=9606 GN=KPNB1 PE=1 SV=2	35.4974	FALSE
	High	NLPTFLVE		2	1	Q14974	0	932.509	466.756	-3.33	1.95	Importin subunit beta-1 OS=Homo sapiens OX=9606 GN=KPNB1 PE=1 SV=2	112.058	FALSE
	High	NVHPDVMLVQPRVE		2	3	Q14974	1	1632.85	816.926	-5.32	2.11	Importin subunit beta-1 OS=Homo sapiens OX=9606 GN=KPNB1 PE=1 SV=2	62.663	FALSE
	High	RLQQVLQME		2	3	Q14974	0	1144.61	572.808	-5.35	2.65	Importin subunit beta-1 OS=Homo sapiens OX=9606 GN=KPNB1 PE=1 SV=2	61.4006	FALSE
	High	SHIQSTSDRIQFND		3	1	Q14974	1	1647.77	549.929	-0.11	1.88	Importin subunit beta-1 OS=Homo sapiens OX=9606 GN=KPNB1 PE=1 SV=2	37.7712	FALSE
	High	TTDRPDGHQNNLRSSAYE		3	4	Q14974	2	2060.94	687.65	-0.71	3.86	Importin subunit beta-1 OS=Homo sapiens OX=9606 GN=KPNB1 PE=1 SV=2	23.0937	FALSE
	High	VKNYVLQTLGTE		2	3	Q14974	0	1364.74	682.875	0.35	3.78	Importin subunit beta-1 OS=Homo sapiens OX=9606 GN=KPNB1 PE=1 SV=2	75.602	FALSE
	High	VMLVQPRVE		2	4	Q14974	0	1070.6	535.803	-3.24	2.18	Importin subunit beta-1 OS=Homo sapiens OX=9606 GN=KPNB1 PE=1 SV=2	48.1689	FALSE
	High	VVLNTLQQASQAQVDKSDYD		3	1	Q14974	2	2222.09	741.369	-0.93	3.04	Importin subunit beta-1 OS=Homo sapiens OX=9606 GN=KPNB1 PE=1 SV=2	71.1142	FALSE
High	P42694	Probable helicase with zinc finger domain OS=Homo sapiens OX=9606 GN=HELZ PE=1 SV=2	57	13	8	218.8	7.42	1942	FALSE
	Confidence	Sequence	Modifications	Charge (by Search Engine): A2 Sequest HT	# PSMs	Protein Accessions	# Missed Cleavages	Theo. MH+ [Da]	m/z [Da] (by Search Engine): A2 Sequest HT	DeltaM [ppm] (by Search Engine): A2 Sequest HT	XCorr (by Search Engine): A2 Sequest HT	Master Protein Descriptions	RT [min] (by Search Engine): A2 Sequest HT	Contaminant
	High	ALDRIHGSVALE		2	7	P42694	1	1280.7	640.851	-0.47	2.69	Probable helicase with zinc finger domain OS=Homo sapiens OX=9606 GN=HELZ PE=1 SV=2	43.8731	FALSE
	High	GHSPLRAIAQPGPILPSHLNSFIDENPSGLPIGE		4	2	P42694	2	3530.84	883.467	1.73	5.47	Probable helicase with zinc finger domain OS=Homo sapiens OX=9606 GN=HELZ PE=1 SV=2	121.135	FALSE
	High	KKPTEPKQVDLE		2	2	P42694	2	1411.78	706.393	-0.15	2.64	Probable helicase with zinc finger domain OS=Homo sapiens OX=9606 GN=HELZ PE=1 SV=2	21.8277	FALSE
	High	LKKTYVLNPLAPE		3	3	P42694	0	1485.87	495.959	-3.39	2.71	Probable helicase with zinc finger domain OS=Homo sapiens OX=9606 GN=HELZ PE=1 SV=2	66.8344	FALSE
	High	LIAPPKTVKPPE		3	3	P42694	0	1289.78	430.599	0.22	2.04	Probable helicase with zinc finger domain OS=Homo sapiens OX=9606 GN=HELZ PE=1 SV=2	37.8384	FALSE
	High	LIAPPKTVKPPEDQLKSE		3	10	P42694	2	1990.12	664.045	-0.56	4.53	Probable helicase with zinc finger domain OS=Homo sapiens OX=9606 GN=HELZ PE=1 SV=2	44.4953	FALSE
	High	LQDHSNQSSFNFSSPE		2	5	P42694	1	1823.78	912.39	-5.39	4.19	Probable helicase with zinc finger domain OS=Homo sapiens OX=9606 GN=HELZ PE=1 SV=2	56.3666	FALSE
	High	MHYALDRIKD		3	1	P42694	1	1261.64	421.217	0.25	1.49	Probable helicase with zinc finger domain OS=Homo sapiens OX=9606 GN=HELZ PE=1 SV=2	38.2661	FALSE
	High	NSSLHGITFE		2	2	P42694	0	1104.53	552.766	-6.37	2.3	Probable helicase with zinc finger domain OS=Homo sapiens OX=9606 GN=HELZ PE=1 SV=2	59.7587	FALSE
	High	QQPPPMLQE		2	4	P42694	0	1067.52	534.263	-1.05	1.81	Probable helicase with zinc finger domain OS=Homo sapiens OX=9606 GN=HELZ PE=1 SV=2	45.4811	FALSE
	High	TLRQQQARFQQWSE		3	4	P42694	0	1805.9	602.637	-4.62	2.87	Probable helicase with zinc finger domain OS=Homo sapiens OX=9606 GN=HELZ PE=1 SV=2	56.1424	FALSE
	High	TTYSRFQDLIRE		3	10	P42694	1	1528.78	510.264	1.09	2.44	Probable helicase with zinc finger domain OS=Homo sapiens OX=9606 GN=HELZ PE=1 SV=2	77.2574	FALSE
	High	VETTYSRFQDLIRE		3	4	P42694	2	1756.89	586.302	3.09	2.5	Probable helicase with zinc finger domain OS=Homo sapiens OX=9606 GN=HELZ PE=1 SV=2	86.4473	FALSE
High	O75643	U5 small nuclear ribonucleoprotein 200 kDa helicase OS=Homo sapiens OX=9606 GN=SNRNP200 PE=1 SV=2	57	28	16	244.4	6.06	2136	FALSE
	Confidence	Sequence	Modifications	Charge (by Search Engine): A2 Sequest HT	# PSMs	Protein Accessions	# Missed Cleavages	Theo. MH+ [Da]	m/z [Da] (by Search Engine): A2 Sequest HT	DeltaM [ppm] (by Search Engine): A2 Sequest HT	XCorr (by Search Engine): A2 Sequest HT	Master Protein Descriptions	RT [min] (by Search Engine): A2 Sequest HT	Contaminant
	High	ALAPRQVLD		2	1	O75643	0	982.568	491.788	0.41	2.28	U5 small nuclear ribonucleoprotein 200 kDa helicase OS=Homo sapiens OX=9606 GN=SNRNP200 PE=1 SV=2	39.025	FALSE
	High	ALAPRQVLDLE		2	2	O75643	1	1224.69	612.851	-0.1	2.14	U5 small nuclear ribonucleoprotein 200 kDa helicase OS=Homo sapiens OX=9606 GN=SNRNP200 PE=1 SV=2	76.1123	FALSE
	High	DVRLIGLSATLPNYE		2	1	O75643	1	1660.89	830.948	-1.6	1.68	U5 small nuclear ribonucleoprotein 200 kDa helicase OS=Homo sapiens OX=9606 GN=SNRNP200 PE=1 SV=2	115.124	FALSE
	High	FKIIYIAPMRSLVQE		3	1	O75643	0	1808.01	603.342	-1.72	1.63	U5 small nuclear ribonucleoprotein 200 kDa helicase OS=Homo sapiens OX=9606 GN=SNRNP200 PE=1 SV=2	117.212	FALSE
	High	GILITSHGE		2	2	O75643	0	926.494	463.752	1.79	2.15	U5 small nuclear ribonucleoprotein 200 kDa helicase OS=Homo sapiens OX=9606 GN=SNRNP200 PE=1 SV=2	38.6687	FALSE
	High	HAGKNQVLVFVHSRKE		4	1	O75643	0	1849.02	463.011	0.75	4.73	U5 small nuclear ribonucleoprotein 200 kDa helicase OS=Homo sapiens OX=9606 GN=SNRNP200 PE=1 SV=2	34.6325	FALSE
	High	KDLIPYLE		2	4	O75643	1	990.551	495.78	2.68	2.82	U5 small nuclear ribonucleoprotein 200 kDa helicase OS=Homo sapiens OX=9606 GN=SNRNP200 PE=1 SV=2	84.8624	FALSE
	High	KFQDRLNKKVVLLTGE		4	1	O75643	1	1888.1	472.778	-5.53	1.59	U5 small nuclear ribonucleoprotein 200 kDa helicase OS=Homo sapiens OX=9606 GN=SNRNP200 PE=1 SV=2	62.9613	FALSE
	High	KKNFPFERLYDLNHNE		3	4	O75643	2	2064.03	688.684	3.18	2.71	U5 small nuclear ribonucleoprotein 200 kDa helicase OS=Homo sapiens OX=9606 GN=SNRNP200 PE=1 SV=2	77.6399	FALSE
	High	KYPPPTELLD		2	6	O75643	1	1172.62	586.811	-5.14	2.26	U5 small nuclear ribonucleoprotein 200 kDa helicase OS=Homo sapiens OX=9606 GN=SNRNP200 PE=1 SV=2	61.3643	FALSE
	High	LAQMVTQAMWSKD		2	2	O75643	0	1508.72	754.869	4.33	3.33	U5 small nuclear ribonucleoprotein 200 kDa helicase OS=Homo sapiens OX=9606 GN=SNRNP200 PE=1 SV=2	78.8374	FALSE
	High	LFRVFSLSSE		2	2	O75643	0	1184.63	592.816	-4.95	3.55	U5 small nuclear ribonucleoprotein 200 kDa helicase OS=Homo sapiens OX=9606 GN=SNRNP200 PE=1 SV=2	105.332	FALSE
	High	IHLLHDDRGPVLE		3	2	O75643	2	1513.81	505.273	-5.9	2.56	U5 small nuclear ribonucleoprotein 200 kDa helicase OS=Homo sapiens OX=9606 GN=SNRNP200 PE=1 SV=2	59.6784	FALSE
	High	LIRMPKMGKTIHKYVHLFPKLE		5	4	O75643	0	2679.54	536.711	-3.62	2.3	U5 small nuclear ribonucleoprotein 200 kDa helicase OS=Homo sapiens OX=9606 GN=SNRNP200 PE=1 SV=2	109.676	FALSE
	High	LQPLPVSALRNSAFE		2	4	O75643	0	1641.9	821.448	-3.84	2.86	U5 small nuclear ribonucleoprotein 200 kDa helicase OS=Homo sapiens OX=9606 GN=SNRNP200 PE=1 SV=2	98.5901	FALSE
	High	NSFRPVPLE		2	1	O75643	0	1058.56	529.784	-2.85	1.27	U5 small nuclear ribonucleoprotein 200 kDa helicase OS=Homo sapiens OX=9606 GN=SNRNP200 PE=1 SV=2	54.0293	FALSE
	High	RNALLQLTDSQIAD		2	3	O75643	1	1557.82	779.416	1.24	2.98	U5 small nuclear ribonucleoprotein 200 kDa helicase OS=Homo sapiens OX=9606 GN=SNRNP200 PE=1 SV=2	87.5742	FALSE
	High	RVPIPVKE		2	1	O75643	0	937.583	469.295	-0.12	2.11	U5 small nuclear ribonucleoprotein 200 kDa helicase OS=Homo sapiens OX=9606 GN=SNRNP200 PE=1 SV=2	28.5374	FALSE
	High	SQMVSKLPDMLNAE		2	1	O75643	1	1562.76	781.883	1.61	3.76	U5 small nuclear ribonucleoprotein 200 kDa helicase OS=Homo sapiens OX=9606 GN=SNRNP200 PE=1 SV=2	81.0484	FALSE
	High	SYLKQLPHFTSE		2	3	O75643	0	1449.74	725.371	-1.83	2.81	U5 small nuclear ribonucleoprotein 200 kDa helicase OS=Homo sapiens OX=9606 GN=SNRNP200 PE=1 SV=2	69.6245	FALSE
	High	TLLNGVGYLHE		2	1	O75643	0	1215.64	608.324	2.85	2.39	U5 small nuclear ribonucleoprotein 200 kDa helicase OS=Homo sapiens OX=9606 GN=SNRNP200 PE=1 SV=2	82.2991	FALSE
	High	TQLPVSFRHLILPE		3	2	O75643	0	1649.94	550.648	-4.52	2.12	U5 small nuclear ribonucleoprotein 200 kDa helicase OS=Homo sapiens OX=9606 GN=SNRNP200 PE=1 SV=2	110.525	FALSE
	High	TVQTYNQLLKPTLSE		2	2	O75643	0	1734.93	867.969	1.91	2.03	U5 small nuclear ribonucleoprotein 200 kDa helicase OS=Homo sapiens OX=9606 GN=SNRNP200 PE=1 SV=2	78.492	FALSE
	High	VHLIGGENGPVLE		2	1	O75643	1	1333.71	667.358	-1.26	1.01	U5 small nuclear ribonucleoprotein 200 kDa helicase OS=Homo sapiens OX=9606 GN=SNRNP200 PE=1 SV=2	71.0505	FALSE
	High	VLAVLKNE		2	1	O75643	0	885.54	443.274	-0.53	1.71	U5 small nuclear ribonucleoprotein 200 kDa helicase OS=Homo sapiens OX=9606 GN=SNRNP200 PE=1 SV=2	41.401	FALSE
	High	VLQMVGHANRPLQDDE		3	1	O75643	2	1821.89	607.968	-1.72	1.74	U5 small nuclear ribonucleoprotein 200 kDa helicase OS=Homo sapiens OX=9606 GN=SNRNP200 PE=1 SV=2	46.3575	FALSE
	High	VLSLVGKLE		2	1	O75643	0	957.598	479.303	0.63	1.79	U5 small nuclear ribonucleoprotein 200 kDa helicase OS=Homo sapiens OX=9606 GN=SNRNP200 PE=1 SV=2	74.6197	FALSE
	High	VTGPVIAPLFPQKREE		3	2	O75643	1	1781	594.337	0.34	4.04	U5 small nuclear ribonucleoprotein 200 kDa helicase OS=Homo sapiens OX=9606 GN=SNRNP200 PE=1 SV=2	73.8469	FALSE
High	P07900	Heat shock protein HSP 90-alpha OS=Homo sapiens OX=9606 GN=HSP90AA1 PE=1 SV=5	55	17	26	84.6	5.02	732	FALSE
	Confidence	Sequence	Modifications	Charge (by Search Engine): A2 Sequest HT	# PSMs	Protein Accessions	# Missed Cleavages	Theo. MH+ [Da]	m/z [Da] (by Search Engine): A2 Sequest HT	DeltaM [ppm] (by Search Engine): A2 Sequest HT	XCorr (by Search Engine): A2 Sequest HT	Master Protein Descriptions	RT [min] (by Search Engine): A2 Sequest HT	Contaminant
	High	DHLAVKHFSVE		2	3	Q58FG0; P07900; P08238; Q14568; Q58FF7	1	1281.66	641.333	0.19	2.65	Heat shock protein HSP 90-alpha OS=Homo sapiens OX=9606 GN=HSP90AA1 PE=1 SV=5 Heat shock protein HSP 90-beta OS=Homo sapiens OX=9606 GN=HSP90AB1 PE=1 SV=4	38.1802	FALSE
	High	DIPLNLSRE		2	4	P07900; P08238; Q12931; Q58FF7	1	1056.57	528.784	-6.41	1.52	Heat shock protein HSP 90-alpha OS=Homo sapiens OX=9606 GN=HSP90AA1 PE=1 SV=5 Heat shock protein HSP 90-beta OS=Homo sapiens OX=9606 GN=HSP90AB1 PE=1 SV=4 Heat shock protein 75 kDa, mitochondrial OS=Homo sapiens OX=9606 GN=TRAP1 PE=1 SV=3	61.6998	FALSE
	High	FYKSLTNDWE		2	2	P07900; P08238	1	1302.6	651.803	-0.38	2.52	Heat shock protein HSP 90-alpha OS=Homo sapiens OX=9606 GN=HSP90AA1 PE=1 SV=5 Heat shock protein HSP 90-beta OS=Homo sapiens OX=9606 GN=HSP90AB1 PE=1 SV=4	72.4853	FALSE
	High	LLRYYTSASGDE		2	1	P07900	1	1374.65	687.83	-0.75	3.28	Heat shock protein HSP 90-alpha OS=Homo sapiens OX=9606 GN=HSP90AA1 PE=1 SV=5	45.5965	FALSE
	High	LISNSSDALDKIRYE		2	6	P07900	2	1723.89	862.442	-5.86	2.81	Heat shock protein HSP 90-alpha OS=Homo sapiens OX=9606 GN=HSP90AA1 PE=1 SV=5	64.3753	FALSE
	High	INPDHSIIE		2	2	P07900	1	1037.53	519.267	0.48	2.59	Heat shock protein HSP 90-alpha OS=Homo sapiens OX=9606 GN=HSP90AA1 PE=1 SV=5	38.5581	FALSE
	High	IVKKHSQFIGYPITLFVE		4	8	Q58FG0; P07900	0	2119.2	530.554	-0.28	1.7	Heat shock protein HSP 90-alpha OS=Homo sapiens OX=9606 GN=HSP90AA1 PE=1 SV=5	119.522	FALSE
	High	NQKHIYYITGE		2	3	P07900	0	1365.68	683.343	-0.27	2.12	Heat shock protein HSP 90-alpha OS=Homo sapiens OX=9606 GN=HSP90AA1 PE=1 SV=5	38.961	FALSE
	High	NSTMGYMAAKKHLE		4	1	P07900	0	1580.76	395.944	-0.04	2.63	Heat shock protein HSP 90-alpha OS=Homo sapiens OX=9606 GN=HSP90AA1 PE=1 SV=5	33.4032	FALSE
	High	QFSKNIKLGIHE		2	3	P07900	0	1413.78	707.398	3.2	2.33	Heat shock protein HSP 90-alpha OS=Homo sapiens OX=9606 GN=HSP90AA1 PE=1 SV=5	42.5986	FALSE
	High	RIMKAQALRDNSTMGYMAAKKHLE		5	2	P07900	1	2763.42	553.488	-4.14	4.33	Heat shock protein HSP 90-alpha OS=Homo sapiens OX=9606 GN=HSP90AA1 PE=1 SV=5	55.9753	FALSE
	High	SLTDPSKLD		2	2	P07900; P08238; Q58FF8; Q58FF6; Q14568; Q58FF7; Q58FG1	1	975.499	488.253	-0.08	1.7	Heat shock protein HSP 90-alpha OS=Homo sapiens OX=9606 GN=HSP90AA1 PE=1 SV=5 Heat shock protein HSP 90-beta OS=Homo sapiens OX=9606 GN=HSP90AB1 PE=1 SV=4	37.5939	FALSE
	High	SLTDPSKLDSGKE		2	9	P07900; P08238; Q58FF8; Q14568; Q58FF7; Q58FG1	2	1376.69	688.849	0.11	3.2	Heat shock protein HSP 90-alpha OS=Homo sapiens OX=9606 GN=HSP90AA1 PE=1 SV=5 Heat shock protein HSP 90-beta OS=Homo sapiens OX=9606 GN=HSP90AB1 PE=1 SV=4	29.2355	FALSE
	High	SSAGGSFTVRTD		2	1	P07900; Q14568	0	1184.55	592.781	0.67	1.95	Heat shock protein HSP 90-alpha OS=Homo sapiens OX=9606 GN=HSP90AA1 PE=1 SV=5	31.0286	FALSE
	High	TKDQVANSAFVE		2	4	Q58FG0; P07900	1	1308.64	654.824	-1.2	2.99	Heat shock protein HSP 90-alpha OS=Homo sapiens OX=9606 GN=HSP90AA1 PE=1 SV=5	36.0112	FALSE
	High	VIYMIEPIDE		2	3	P07900	2	1221.61	611.304	-4.64	2.38	Heat shock protein HSP 90-alpha OS=Homo sapiens OX=9606 GN=HSP90AA1 PE=1 SV=5	108.075	FALSE
	High	YLNFIRGVVDSE		2	3	P07900; P08238; Q58FG1	1	1411.72	706.36	-6.13	3.62	Heat shock protein HSP 90-alpha OS=Homo sapiens OX=9606 GN=HSP90AA1 PE=1 SV=5 Heat shock protein HSP 90-beta OS=Homo sapiens OX=9606 GN=HSP90AB1 PE=1 SV=4	110.408	FALSE
High	P09874	Poly [ADP-ribose] polymerase 1 OS=Homo sapiens OX=9606 GN=PARP1 PE=1 SV=4	52	21	25	113	8.88	1014	FALSE
	Confidence	Sequence	Modifications	Charge (by Search Engine): A2 Sequest HT	# PSMs	Protein Accessions	# Missed Cleavages	Theo. MH+ [Da]	m/z [Da] (by Search Engine): A2 Sequest HT	DeltaM [ppm] (by Search Engine): A2 Sequest HT	XCorr (by Search Engine): A2 Sequest HT	Master Protein Descriptions	RT [min] (by Search Engine): A2 Sequest HT	Contaminant
	High	AGGVTGKGQDGIGSKAE		3	1	P09874	1	1531.77	511.261	-1.85	3.32	Poly [ADP-ribose] polymerase 1 OS=Homo sapiens OX=9606 GN=PARP1 PE=1 SV=4	19.8653	FALSE
	High	ALKKQLPGVKSE		3	2	P09874	0	1297.78	433.266	-0.52	2.06	Poly [ADP-ribose] polymerase 1 OS=Homo sapiens OX=9606 GN=PARP1 PE=1 SV=4	23.4126	FALSE
	High	AVKKLTVNPGTKSKLPKPVQD		4	11	P09874	0	2248.34	562.841	0.76	6.18	Poly [ADP-ribose] polymerase 1 OS=Homo sapiens OX=9606 GN=PARP1 PE=1 SV=4	32.7889	FALSE
	High	DFLQDVSASTKSLQE		2	4	P09874	2	1667.81	834.406	-4.86	3.56	Poly [ADP-ribose] polymerase 1 OS=Homo sapiens OX=9606 GN=PARP1 PE=1 SV=4	107.383	FALSE
	High	KALKAQNDLIWNIKDE		3	3	P09874	2	1899.03	633.68	-3.86	3.82	Poly [ADP-ribose] polymerase 1 OS=Homo sapiens OX=9606 GN=PARP1 PE=1 SV=4	66.2245	FALSE
	High	KRMKLTLKGGAAVDPDSGLE		3	1	P09874	2	2086.13	696.047	-2.52	2.19	Poly [ADP-ribose] polymerase 1 OS=Homo sapiens OX=9606 GN=PARP1 PE=1 SV=4	47.5631	FALSE
	High	LFLAHILSPWGAE		2	1	P09874	0	1453.78	727.398	3.03	2.23	Poly [ADP-ribose] polymerase 1 OS=Homo sapiens OX=9606 GN=PARP1 PE=1 SV=4	141.631	FALSE
	High	LLIFNKQQVPSGE		2	3	P09874	0	1472.81	736.909	-0.12	2.47	Poly [ADP-ribose] polymerase 1 OS=Homo sapiens OX=9606 GN=PARP1 PE=1 SV=4	73.4857	FALSE
	High	IIRKYVKNTHATTHNAYDLE		4	5	P09874	1	2387.25	597.566	-1.49	3.61	Poly [ADP-ribose] polymerase 1 OS=Homo sapiens OX=9606 GN=PARP1 PE=1 SV=4	36.6511	FALSE
	High	LIWNIKDE		2	2	P09874	1	1030.56	515.782	0.42	1.74	Poly [ADP-ribose] polymerase 1 OS=Homo sapiens OX=9606 GN=PARP1 PE=1 SV=4	75.3306	FALSE
	High	LRWDDQQKVKKTAE		3	3	P09874	2	1744.93	582.315	-2.04	4.12	Poly [ADP-ribose] polymerase 1 OS=Homo sapiens OX=9606 GN=PARP1 PE=1 SV=4	25.3031	FALSE
	High	SAILDRVAD		2	2	P09874	1	959.516	480.26	-3.28	2.62	Poly [ADP-ribose] polymerase 1 OS=Homo sapiens OX=9606 GN=PARP1 PE=1 SV=4	40.3156	FALSE
	High	VKAEPVEVVAPRGKSGAALSKKSKGQVKE		6	1	P09874	2	2977.72	497.125	0.08	2.61	Poly [ADP-ribose] polymerase 1 OS=Homo sapiens OX=9606 GN=PARP1 PE=1 SV=4	26.9839	FALSE
	High	VIDIFKIE		2	2	P09874	1	976.571	488.787	-4.04	1.32	Poly [ADP-ribose] polymerase 1 OS=Homo sapiens OX=9606 GN=PARP1 PE=1 SV=4	106.013	FALSE
	High	VIDIFKIERE		3	2	P09874	2	1261.72	421.244	2.43	2.81	Poly [ADP-ribose] polymerase 1 OS=Homo sapiens OX=9606 GN=PARP1 PE=1 SV=4	82.9935	FALSE
	High	VQQAVSQGSSDSQILD		2	2	P09874	1	1661.8	831.402	-0.38	2.62	Poly [ADP-ribose] polymerase 1 OS=Homo sapiens OX=9606 GN=PARP1 PE=1 SV=4	44.5624	FALSE
	High	VSASTKSLQE		2	1	P09874	0	1049.55	525.277	-0.58	1.98	Poly [ADP-ribose] polymerase 1 OS=Homo sapiens OX=9606 GN=PARP1 PE=1 SV=4	21.0984	FALSE
	High	VVAPRGKSGAALSKKSKGQVKEE		5	2	P09874	1	2354.35	471.675	-1.63	2.6	Poly [ADP-ribose] polymerase 1 OS=Homo sapiens OX=9606 GN=PARP1 PE=1 SV=4	20.2296	FALSE
	High	WVTPKEFRE		3	1	P09874	1	1191.62	397.876	-2.43	1.77	Poly [ADP-ribose] polymerase 1 OS=Homo sapiens OX=9606 GN=PARP1 PE=1 SV=4	49.0224	FALSE
	High	YSASQLKGFSLLATE		2	2	P09874	0	1614.84	807.919	-4.5	1.48	Poly [ADP-ribose] polymerase 1 OS=Homo sapiens OX=9606 GN=PARP1 PE=1 SV=4	102.705	FALSE
	High	YSASQLKGFSLLATEDKE		3	1	P09874	2	1987	663.008	3.38	3.73	Poly [ADP-ribose] polymerase 1 OS=Homo sapiens OX=9606 GN=PARP1 PE=1 SV=4	83.1373	FALSE
High	O14980	Exportin-1 OS=Homo sapiens OX=9606 GN=XPO1 PE=1 SV=1	52	19	20	123.3	6.06	1071	FALSE
	Confidence	Sequence	Modifications	Charge (by Search Engine): A2 Sequest HT	# PSMs	Protein Accessions	# Missed Cleavages	Theo. MH+ [Da]	m/z [Da] (by Search Engine): A2 Sequest HT	DeltaM [ppm] (by Search Engine): A2 Sequest HT	XCorr (by Search Engine): A2 Sequest HT	Master Protein Descriptions	RT [min] (by Search Engine): A2 Sequest HT	Contaminant
	High	KYMLLPNQVWD	1xOxidation [M3]	2	1	O14980	0	1422.71	711.856	-3.08	1.6	Exportin-1 OS=Homo sapiens OX=9606 GN=XPO1 PE=1 SV=1	94.292	FALSE
	High	FMKDTDSINLYKNMRE	1xOxidation [M2]	4	1	O14980	2	2020.95	505.99	-4.61	3.5	Exportin-1 OS=Homo sapiens OX=9606 GN=XPO1 PE=1 SV=1	54.8752	FALSE
	High	TDSINLYKNMRE	1xOxidation [M10]	3	1	O14980	1	1499.72	500.577	1.25	2.53	Exportin-1 OS=Homo sapiens OX=9606 GN=XPO1 PE=1 SV=1	31.9409	FALSE
	High	AVGYMIGAQTDQTVQE		2	3	O14980	1	1710.8	855.903	-1.25	2.43	Exportin-1 OS=Homo sapiens OX=9606 GN=XPO1 PE=1 SV=1	71.5451	FALSE
	High	AVLIDYQRNVPAAREPE		3	2	O14980	2	1941.02	647.674	-5.18	4.91	Exportin-1 OS=Homo sapiens OX=9606 GN=XPO1 PE=1 SV=1	58.1997	FALSE
	High	FLVQIKE		2	1	O14980	0	876.519	438.76	-6.08	1.72	Exportin-1 OS=Homo sapiens OX=9606 GN=XPO1 PE=1 SV=1	62.7332	FALSE
	High	FMKDTDSINLYKNMRE		3	3	O14980	2	2004.95	668.986	-4.71	4.98	Exportin-1 OS=Homo sapiens OX=9606 GN=XPO1 PE=1 SV=1	64.048	FALSE
	High	FSQNMNTKYYGLQILE		3	3	O14980	0	1948.95	650.317	-4.84	3.65	Exportin-1 OS=Homo sapiens OX=9606 GN=XPO1 PE=1 SV=1	107.174	FALSE
	High	GKISTSLNPGNPVNNQIFLQE		3	2	O14980	0	2270.18	757.396	-2.12	3.3	Exportin-1 OS=Homo sapiens OX=9606 GN=XPO1 PE=1 SV=1	92.4295	FALSE
	High	HLRDFLVQIKE		3	5	O14980	1	1397.79	466.603	2.7	3.22	Exportin-1 OS=Homo sapiens OX=9606 GN=XPO1 PE=1 SV=1	80.2014	FALSE
	High	KYMLLPNQVWD		2	3	O14980	0	1406.71	703.856	-6.38	1.84	Exportin-1 OS=Homo sapiens OX=9606 GN=XPO1 PE=1 SV=1	106.846	FALSE
	High	IALRQADEE		2	2	O14980	2	1044.53	522.77	0.71	2.29	Exportin-1 OS=Homo sapiens OX=9606 GN=XPO1 PE=1 SV=1	26.2057	FALSE
	High	MVTKQPLIRSMRTVKRE		4	1	O14980	0	2073.18	519.05	-0.38	1.32	Exportin-1 OS=Homo sapiens OX=9606 GN=XPO1 PE=1 SV=1	38.0687	FALSE
	High	NFVPPLLD		2	2	O14980	0	914.498	457.751	-4.52	1.86	Exportin-1 OS=Homo sapiens OX=9606 GN=XPO1 PE=1 SV=1	109.174	FALSE
	High	SIIQQATKNVDILKDPE		3	2	O14980	2	1912.04	638.019	2.21	3.96	Exportin-1 OS=Homo sapiens OX=9606 GN=XPO1 PE=1 SV=1	86.9496	FALSE
	High	SINLYKNMRE		3	3	O14980	0	1267.65	423.22	-0.06	2.8	Exportin-1 OS=Homo sapiens OX=9606 GN=XPO1 PE=1 SV=1	41.7635	FALSE
	High	TDSINLYKNMRE		3	3	O14980	1	1483.72	495.244	-2.13	2.43	Exportin-1 OS=Homo sapiens OX=9606 GN=XPO1 PE=1 SV=1	45.9769	FALSE
	High	TLKLISGWVSRSNDPQMVAE		3	7	O14980	1	2231.15	744.385	-4.34	3.84	Exportin-1 OS=Homo sapiens OX=9606 GN=XPO1 PE=1 SV=1	102.352	FALSE
	High	TLVYLTHLDYVDTE		2	4	O14980	2	1681.83	841.415	-5.71	3.16	Exportin-1 OS=Homo sapiens OX=9606 GN=XPO1 PE=1 SV=1	106.458	FALSE
	High	YQRNVPAAREPE		3	1	O14980	1	1429.72	477.244	-0.19	2.8	Exportin-1 OS=Homo sapiens OX=9606 GN=XPO1 PE=1 SV=1	21.3416	FALSE
	High	YVANLLKSAFPHLQD		3	1	O14980	0	1715.91	572.639	-4.6	1.88	Exportin-1 OS=Homo sapiens OX=9606 GN=XPO1 PE=1 SV=1	110.927	FALSE
	High	YWNHLAAE		2	1	O14980	0	1003.46	502.235	-1.42	1.77	Exportin-1 OS=Homo sapiens OX=9606 GN=XPO1 PE=1 SV=1	45.7509	FALSE
High	P42167	Lamina-associated polypeptide 2, isoforms beta/gamma OS=Homo sapiens OX=9606 GN=TMPO PE=1 SV=2	52	11	38	50.6	9.38	454	FALSE
	Confidence	Sequence	Modifications	Charge (by Search Engine): A2 Sequest HT	# PSMs	Protein Accessions	# Missed Cleavages	Theo. MH+ [Da]	m/z [Da] (by Search Engine): A2 Sequest HT	DeltaM [ppm] (by Search Engine): A2 Sequest HT	XCorr (by Search Engine): A2 Sequest HT	Master Protein Descriptions	RT [min] (by Search Engine): A2 Sequest HT	Contaminant
	High	SRSSTPLPTISSSAE	1xPhospho [S/T]	2	2	P42167; P42166	0	1599.73	800.367	-0.16	2.28	Lamina-associated polypeptide 2, isoforms beta/gamma OS=Homo sapiens OX=9606 GN=TMPO PE=1 SV=2	44.3747	FALSE
	High	FLEDPSVLTKD		2	1	P42167; P42166	2	1263.65	632.325	-2.81	1.47	Lamina-associated polypeptide 2, isoforms beta/gamma OS=Homo sapiens OX=9606 GN=TMPO PE=1 SV=2	67.9687	FALSE
	High	FSDIPRRAPKKPLTRAE		5	7	P42167	1	1982.13	397.232	0.04	2.23	Lamina-associated polypeptide 2, isoforms beta/gamma OS=Homo sapiens OX=9606 GN=TMPO PE=1 SV=2	29.7367	FALSE
	High	HFRIDGPVISE		2	2	P42167	1	1269.66	635.331	-3.18	2.44	Lamina-associated polypeptide 2, isoforms beta/gamma OS=Homo sapiens OX=9606 GN=TMPO PE=1 SV=2	63.7343	FALSE
	High	HNQSYSQAGITE		2	2	P42167	0	1334.6	667.803	0.67	2.14	Lamina-associated polypeptide 2, isoforms beta/gamma OS=Homo sapiens OX=9606 GN=TMPO PE=1 SV=2	25.476	FALSE
	High	KREPLKGRAKTPVTLKQRRVE		6	8	P42167	1	2490.51	415.924	-0.1	3.96	Lamina-associated polypeptide 2, isoforms beta/gamma OS=Homo sapiens OX=9606 GN=TMPO PE=1 SV=2	28.6078	FALSE
	High	LSDFRMEE		2	3	P42167	2	1026.46	513.731	-2.11	1.84	Lamina-associated polypeptide 2, isoforms beta/gamma OS=Homo sapiens OX=9606 GN=TMPO PE=1 SV=2	45.9098	FALSE
	High	LVANNVTLPAGEQRKD		3	2	P42167; P42166	1	1724.93	575.648	0.25	3.26	Lamina-associated polypeptide 2, isoforms beta/gamma OS=Homo sapiens OX=9606 GN=TMPO PE=1 SV=2	36.2834	FALSE
	High	SFSSKYVPKYVPLADVKSE		3	8	P42167	1	2144.13	715.381	0.98	6.25	Lamina-associated polypeptide 2, isoforms beta/gamma OS=Homo sapiens OX=9606 GN=TMPO PE=1 SV=2	74.9599	FALSE
	High	SLVVNRVTGNFKHASPILPITE		3	3	P42167	0	2392.33	798.114	-3.07	3.44	Lamina-associated polypeptide 2, isoforms beta/gamma OS=Homo sapiens OX=9606 GN=TMPO PE=1 SV=2	93.9844	FALSE
	High	SRSSTPLPTISSSAE		2	3	P42167; P42166	0	1519.76	760.382	-1.64	3.35	Lamina-associated polypeptide 2, isoforms beta/gamma OS=Homo sapiens OX=9606 GN=TMPO PE=1 SV=2	44.2659	FALSE
	High	TEWTSGSSKGGPLQALTRE		3	11	P42167	1	2005	669.005	1.08	5.47	Lamina-associated polypeptide 2, isoforms beta/gamma OS=Homo sapiens OX=9606 GN=TMPO PE=1 SV=2	73.9562	FALSE
High	Q96EV2	RNA-binding protein 33 OS=Homo sapiens OX=9606 GN=RBM33 PE=1 SV=3	52	8	7	129.9	6.93	1170	FALSE
	Confidence	Sequence	Modifications	Charge (by Search Engine): A2 Sequest HT	# PSMs	Protein Accessions	# Missed Cleavages	Theo. MH+ [Da]	m/z [Da] (by Search Engine): A2 Sequest HT	DeltaM [ppm] (by Search Engine): A2 Sequest HT	XCorr (by Search Engine): A2 Sequest HT	Master Protein Descriptions	RT [min] (by Search Engine): A2 Sequest HT	Contaminant
	High	VKVKPASPVAQPKEE	1xPhospho [S7]	3	12	Q96EV2	1	1686.88	562.965	-1.42	5.93	RNA-binding protein 33 OS=Homo sapiens OX=9606 GN=RBM33 PE=1 SV=3	20.7972	FALSE
	High	GQPQRLPQPPE		2	5	Q96EV2	0	1246.65	623.831	0.03	2.84	RNA-binding protein 33 OS=Homo sapiens OX=9606 GN=RBM33 PE=1 SV=3	33.4319	FALSE
	High	GTIIRLSDVTRE		2	3	Q96EV2	1	1359.76	680.378	-6.95	2.68	RNA-binding protein 33 OS=Homo sapiens OX=9606 GN=RBM33 PE=1 SV=3	59.924	FALSE
	High	LPIAPSHVIE		2	4	Q96EV2	0	1075.61	538.308	-5.49	2.37	RNA-binding protein 33 OS=Homo sapiens OX=9606 GN=RBM33 PE=1 SV=3	57.4273	FALSE
	High	RLAQQQQQLYAPPPPAEQE		3	5	Q96EV2	1	2192.11	731.372	-3.81	5.86	RNA-binding protein 33 OS=Homo sapiens OX=9606 GN=RBM33 PE=1 SV=3	52.2272	FALSE
	High	RLAQQQQQLYAPPPPAEQEE		3	7	Q96EV2	2	2321.15	774.384	-6.43	5.47	RNA-binding protein 33 OS=Homo sapiens OX=9606 GN=RBM33 PE=1 SV=3	53.7178	FALSE
	High	SDGFFHPE		2	4	Q96EV2	1	935.389	468.196	-4.86	1.91	RNA-binding protein 33 OS=Homo sapiens OX=9606 GN=RBM33 PE=1 SV=3	48.7514	FALSE
	High	TRLYRLKIEE		2	2	Q96EV2	1	1320.76	660.885	-1.09	1.79	RNA-binding protein 33 OS=Homo sapiens OX=9606 GN=RBM33 PE=1 SV=3	45.7483	FALSE
	High	VKVKPASPVAQPKEE		3	10	Q96EV2	1	1606.92	536.31	-1.12	4.34	RNA-binding protein 33 OS=Homo sapiens OX=9606 GN=RBM33 PE=1 SV=3	21.5437	FALSE
High	Q9UKJ3	G patch domain-containing protein 8 OS=Homo sapiens OX=9606 GN=GPATCH8 PE=1 SV=2	52	16	14	164.1	8.66	1502	FALSE
	Confidence	Sequence	Modifications	Charge (by Search Engine): A2 Sequest HT	# PSMs	Protein Accessions	# Missed Cleavages	Theo. MH+ [Da]	m/z [Da] (by Search Engine): A2 Sequest HT	DeltaM [ppm] (by Search Engine): A2 Sequest HT	XCorr (by Search Engine): A2 Sequest HT	Master Protein Descriptions	RT [min] (by Search Engine): A2 Sequest HT	Contaminant
	High	SLDSSSQPGPVE	1xPhospho [S]	2	2	Q9UKJ3	1	1282.52	641.764	0.84	1.91	G patch domain-containing protein 8 OS=Homo sapiens OX=9606 GN=GPATCH8 PE=1 SV=2	40.9419	FALSE
	High	SQPITFTPEEME	1xOxidation [M11]	2	2	Q9UKJ3	2	1424.62	712.814	-3.56	1.99	G patch domain-containing protein 8 OS=Homo sapiens OX=9606 GN=GPATCH8 PE=1 SV=2	64.5709	FALSE
	High	AKKALGGDVSDQSLE		2	2	Q9UKJ3	2	1517.78	759.394	0.62	2.46	G patch domain-containing protein 8 OS=Homo sapiens OX=9606 GN=GPATCH8 PE=1 SV=2	29.0549	FALSE
	High	DASLAPLE		2	2	Q9UKJ3	1	815.415	408.208	-5.94	2.3	G patch domain-containing protein 8 OS=Homo sapiens OX=9606 GN=GPATCH8 PE=1 SV=2	59.0576	FALSE
	High	DKNSVTAKLLLE		2	2	Q9UKJ3	1	1330.76	665.879	-5.59	2.86	G patch domain-containing protein 8 OS=Homo sapiens OX=9606 GN=GPATCH8 PE=1 SV=2	64.965	FALSE
	High	FDNHINSYDHAHKQRLKD		5	1	Q9UKJ3	2	2238.08	448.422	0.14	2.55	G patch domain-containing protein 8 OS=Homo sapiens OX=9606 GN=GPATCH8 PE=1 SV=2	25.6455	FALSE
	High	GPPGSSDALFGHQFPSEE		2	2	Q9UKJ3	2	1858.82	929.918	2.56	1.49	G patch domain-containing protein 8 OS=Homo sapiens OX=9606 GN=GPATCH8 PE=1 SV=2	81.2515	FALSE
	High	HFPSYAPPSGDPSIE		2	14	Q9UKJ3	1	1600.73	800.865	-3.32	3.21	G patch domain-containing protein 8 OS=Homo sapiens OX=9606 GN=GPATCH8 PE=1 SV=2	67.375	FALSE
	High	QASLDKPIE		2	1	Q9UKJ3	1	1000.53	500.769	0.46	2.13	G patch domain-containing protein 8 OS=Homo sapiens OX=9606 GN=GPATCH8 PE=1 SV=2	27.7947	FALSE
	High	SIASVFKDHAEE		2	1	Q9UKJ3	2	1332.64	666.822	-5.36	1.65	G patch domain-containing protein 8 OS=Homo sapiens OX=9606 GN=GPATCH8 PE=1 SV=2	56.1322	FALSE
	High	SLDSSSQPGPVE		2	2	Q9UKJ3	1	1202.55	601.781	0.33	3.15	G patch domain-containing protein 8 OS=Homo sapiens OX=9606 GN=GPATCH8 PE=1 SV=2	32.1948	FALSE
	High	SQEGPKHPTGPFFPVLSKDE		3	4	Q9UKJ3	2	2197.09	733.034	-2.31	4.83	G patch domain-containing protein 8 OS=Homo sapiens OX=9606 GN=GPATCH8 PE=1 SV=2	70.5135	FALSE
	High	SQPITFTPEEME		2	4	Q9UKJ3	2	1408.63	704.82	1.57	2.66	G patch domain-containing protein 8 OS=Homo sapiens OX=9606 GN=GPATCH8 PE=1 SV=2	86.6259	FALSE
	High	SSLLPIAPDLE		2	7	Q9UKJ3	1	1154.63	577.819	-0.21	3.03	G patch domain-containing protein 8 OS=Homo sapiens OX=9606 GN=GPATCH8 PE=1 SV=2	117.397	FALSE
	High	TSLATPAGKE		2	1	Q9UKJ3	0	974.515	487.761	-0.86	2.05	G patch domain-containing protein 8 OS=Homo sapiens OX=9606 GN=GPATCH8 PE=1 SV=2	21.3284	FALSE
	High	TSMTEPSEPGSKAE		2	1	Q9UKJ3	2	1450.64	725.822	0.12	2.47	G patch domain-containing protein 8 OS=Homo sapiens OX=9606 GN=GPATCH8 PE=1 SV=2	22.5248	FALSE
	High	TTGPLLDPPPEE		2	3	Q9UKJ3	2	1265.63	633.313	-5.99	2.79	G patch domain-containing protein 8 OS=Homo sapiens OX=9606 GN=GPATCH8 PE=1 SV=2	62.5568	FALSE
	High	VMGMGRME		2	1	Q9UKJ3	0	910.394	455.7	-0.81	2.13	G patch domain-containing protein 8 OS=Homo sapiens OX=9606 GN=GPATCH8 PE=1 SV=2	39.1783	FALSE
High	Q70CQ2	Ubiquitin carboxyl-terminal hydrolase 34 OS=Homo sapiens OX=9606 GN=USP34 PE=1 SV=2	51	21	7	404	5.82	3546	FALSE
	Confidence	Sequence	Modifications	Charge (by Search Engine): A2 Sequest HT	# PSMs	Protein Accessions	# Missed Cleavages	Theo. MH+ [Da]	m/z [Da] (by Search Engine): A2 Sequest HT	DeltaM [ppm] (by Search Engine): A2 Sequest HT	XCorr (by Search Engine): A2 Sequest HT	Master Protein Descriptions	RT [min] (by Search Engine): A2 Sequest HT	Contaminant
	High	MNATHIAQGSQE	1xPhospho [S10]	2	2	Q70CQ2	0	1366.55	683.776	-0.02	3.59	Ubiquitin carboxyl-terminal hydrolase 34 OS=Homo sapiens OX=9606 GN=USP34 PE=1 SV=2	25.6238	FALSE
	High	MNATHIAQGSQE	1xOxidation [M1]	2	1	Q70CQ2	0	1302.57	651.789	-2.56	1.27	Ubiquitin carboxyl-terminal hydrolase 34 OS=Homo sapiens OX=9606 GN=USP34 PE=1 SV=2	18.9055	FALSE
	High	MYPSDQVADLRAE	1xOxidation [M1]	2	1	Q70CQ2	2	1510.68	755.841	-6.6	1.78	Ubiquitin carboxyl-terminal hydrolase 34 OS=Homo sapiens OX=9606 GN=USP34 PE=1 SV=2	53.2332	FALSE
	High	ARQAVFTAKYSE		2	1	Q70CQ2	0	1370.71	685.854	-3.71	1.87	Ubiquitin carboxyl-terminal hydrolase 34 OS=Homo sapiens OX=9606 GN=USP34 PE=1 SV=2	34.2255	FALSE
	High	DFLMGKSE		2	1	Q70CQ2	1	926.429	463.718	-0.09	1.5	Ubiquitin carboxyl-terminal hydrolase 34 OS=Homo sapiens OX=9606 GN=USP34 PE=1 SV=2	47.1177	FALSE
	High	KMPQLKPE		2	1	Q70CQ2	0	970.539	485.773	0.25	2.37	Ubiquitin carboxyl-terminal hydrolase 34 OS=Homo sapiens OX=9606 GN=USP34 PE=1 SV=2	27.1005	FALSE
	High	LADWLISNNVVE		2	2	Q70CQ2	1	1372.71	686.86	1.34	1.97	Ubiquitin carboxyl-terminal hydrolase 34 OS=Homo sapiens OX=9606 GN=USP34 PE=1 SV=2	120.883	FALSE
	High	IFNSGILEPKEQE		2	2	Q70CQ2	2	1503.77	752.386	-2.98	2.49	Ubiquitin carboxyl-terminal hydrolase 34 OS=Homo sapiens OX=9606 GN=USP34 PE=1 SV=2	69.0819	FALSE
	High	LQKMFTYLME		2	2	Q70CQ2	0	1303.64	652.321	-5.62	1.6	Ubiquitin carboxyl-terminal hydrolase 34 OS=Homo sapiens OX=9606 GN=USP34 PE=1 SV=2	107.984	FALSE
	High	LTSHLQQHLPNLASIYHE		3	3	Q70CQ2	0	2101.08	701.035	4.02	4.54	Ubiquitin carboxyl-terminal hydrolase 34 OS=Homo sapiens OX=9606 GN=USP34 PE=1 SV=2	80.2541	FALSE
	High	LVQINSHAE		2	4	Q70CQ2	0	1010.53	505.767	0.36	2.03	Ubiquitin carboxyl-terminal hydrolase 34 OS=Homo sapiens OX=9606 GN=USP34 PE=1 SV=2	26.1968	FALSE
	High	MNATHIAQGSQE		2	4	Q70CQ2	0	1286.58	643.793	-0.49	3.85	Ubiquitin carboxyl-terminal hydrolase 34 OS=Homo sapiens OX=9606 GN=USP34 PE=1 SV=2	23.207	FALSE
	High	MYPSDQVADLRAE		2	8	Q70CQ2	2	1494.69	747.844	-5.17	2.42	Ubiquitin carboxyl-terminal hydrolase 34 OS=Homo sapiens OX=9606 GN=USP34 PE=1 SV=2	60.9628	FALSE
	High	NIKLIGGKSNIRPPRPE		5	1	Q70CQ2	0	1889.11	378.627	-1.15	0.93	Ubiquitin carboxyl-terminal hydrolase 34 OS=Homo sapiens OX=9606 GN=USP34 PE=1 SV=2	42.7485	FALSE
	High	QINQQAQLQE		2	2	Q70CQ2	0	1199.6	600.305	0.87	2.85	Ubiquitin carboxyl-terminal hydrolase 34 OS=Homo sapiens OX=9606 GN=USP34 PE=1 SV=2	29.4719	FALSE
	High	RGLLMLKTHLE		3	2	Q70CQ2	0	1310.76	437.59	-4.15	3.35	Ubiquitin carboxyl-terminal hydrolase 34 OS=Homo sapiens OX=9606 GN=USP34 PE=1 SV=2	65.0844	FALSE
	High	SHSSLMVIE		2	2	Q70CQ2	0	1002.49	501.749	-1.18	1.82	Ubiquitin carboxyl-terminal hydrolase 34 OS=Homo sapiens OX=9606 GN=USP34 PE=1 SV=2	51.1116	FALSE
	High	SLMIASSSLEQE		2	2	Q70CQ2	1	1294.62	647.814	1.61	2.74	Ubiquitin carboxyl-terminal hydrolase 34 OS=Homo sapiens OX=9606 GN=USP34 PE=1 SV=2	77.7575	FALSE
	High	SLPSVDNRMRMLD		3	1	Q70CQ2	1	1533.75	511.92	-3.41	1.53	Ubiquitin carboxyl-terminal hydrolase 34 OS=Homo sapiens OX=9606 GN=USP34 PE=1 SV=2	66.2752	FALSE
	High	SSKSSDPFSLWSTDE		2	2	Q70CQ2	2	1672.73	836.865	-5.97	3.57	Ubiquitin carboxyl-terminal hydrolase 34 OS=Homo sapiens OX=9606 GN=USP34 PE=1 SV=2	101.603	FALSE
	High	STIHVVTRISGKGNQAAS		3	1	Q70CQ2	0	1825.99	609.334	-0.9	1.6	Ubiquitin carboxyl-terminal hydrolase 34 OS=Homo sapiens OX=9606 GN=USP34 PE=1 SV=2	28.9368	FALSE
	High	TYKHLFLE		2	4	Q70CQ2	0	1050.56	525.782	-5.3	2.23	Ubiquitin carboxyl-terminal hydrolase 34 OS=Homo sapiens OX=9606 GN=USP34 PE=1 SV=2	58.1357	FALSE
	High	VTHWYE		2	1	Q70CQ2	0	834.378	417.693	-0.21	2.12	Ubiquitin carboxyl-terminal hydrolase 34 OS=Homo sapiens OX=9606 GN=USP34 PE=1 SV=2	39.2509	FALSE
	High	VTIKDTLE		2	1	Q70CQ2	1	918.514	459.761	1.01	2.38	Ubiquitin carboxyl-terminal hydrolase 34 OS=Homo sapiens OX=9606 GN=USP34 PE=1 SV=2	40.0892	FALSE
High	Q6P2Q9	Pre-mRNA-processing-splicing factor 8 OS=Homo sapiens OX=9606 GN=PRPF8 PE=1 SV=2	51	24	13	273.4	8.84	2335	FALSE
	Confidence	Sequence	Modifications	Charge (by Search Engine): A2 Sequest HT	# PSMs	Protein Accessions	# Missed Cleavages	Theo. MH+ [Da]	m/z [Da] (by Search Engine): A2 Sequest HT	DeltaM [ppm] (by Search Engine): A2 Sequest HT	XCorr (by Search Engine): A2 Sequest HT	Master Protein Descriptions	RT [min] (by Search Engine): A2 Sequest HT	Contaminant
	High	AIAQNRRLTLE		3	1	Q6P2Q9	0	1284.74	428.918	0.62	1.42	Pre-mRNA-processing-splicing factor 8 OS=Homo sapiens OX=9606 GN=PRPF8 PE=1 SV=2	35.7699	FALSE
	High	ALSRIKRHLLTQRAFKE		4	1	Q6P2Q9	0	2067.23	517.562	-2.65	1.12	Pre-mRNA-processing-splicing factor 8 OS=Homo sapiens OX=9606 GN=PRPF8 PE=1 SV=2	47.7597	FALSE
	High	AVAVYTTTVHWLE		2	3	Q6P2Q9	0	1489.77	745.384	-5.32	2.35	Pre-mRNA-processing-splicing factor 8 OS=Homo sapiens OX=9606 GN=PRPF8 PE=1 SV=2	103.74	FALSE
	High	AYSVKSRLNQSQREE		3	2	Q6P2Q9	1	1794.91	598.975	0.54	2.2	Pre-mRNA-processing-splicing factor 8 OS=Homo sapiens OX=9606 GN=PRPF8 PE=1 SV=2	24.276	FALSE
	High	FIDSQRVWAE		2	2	Q6P2Q9	1	1250.62	625.809	-4.07	3.15	Pre-mRNA-processing-splicing factor 8 OS=Homo sapiens OX=9606 GN=PRPF8 PE=1 SV=2	66.394	FALSE
	High	FMDLYSHLVPVYD		2	3	Q6P2Q9	1	1598.76	799.884	2.83	1.83	Pre-mRNA-processing-splicing factor 8 OS=Homo sapiens OX=9606 GN=PRPF8 PE=1 SV=2	128.594	FALSE
	High	FNDINKIIIRQPIRTE		4	4	Q6P2Q9	1	1970.12	493.284	-2.15	3.4	Pre-mRNA-processing-splicing factor 8 OS=Homo sapiens OX=9606 GN=PRPF8 PE=1 SV=2	69.1081	FALSE
	High	FTHKDGVWNLQNE		2	4	Q6P2Q9	1	1587.76	794.376	-6.16	2.33	Pre-mRNA-processing-splicing factor 8 OS=Homo sapiens OX=9606 GN=PRPF8 PE=1 SV=2	56.8021	FALSE
	High	HTLFKGTYFPTWE		3	2	Q6P2Q9	0	1626.8	542.934	-5.24	3.64	Pre-mRNA-processing-splicing factor 8 OS=Homo sapiens OX=9606 GN=PRPF8 PE=1 SV=2	105.099	FALSE
	High	KARKWQQLQAKRYAE		4	3	Q6P2Q9	0	1904.06	476.77	-1.58	3.64	Pre-mRNA-processing-splicing factor 8 OS=Homo sapiens OX=9606 GN=PRPF8 PE=1 SV=2	33.2034	FALSE
	High	LILADYGKKNNVNVASLTQSE		3	1	Q6P2Q9	1	2277.21	759.744	4.35	3.05	Pre-mRNA-processing-splicing factor 8 OS=Homo sapiens OX=9606 GN=PRPF8 PE=1 SV=2	79.0531	FALSE
	High	INKIIIRQPIRTE		4	1	Q6P2Q9	0	1593.98	399.251	1.09	1.86	Pre-mRNA-processing-splicing factor 8 OS=Homo sapiens OX=9606 GN=PRPF8 PE=1 SV=2	41.6296	FALSE
	High	LQLANPKE		2	2	Q6P2Q9	0	912.515	456.761	0.13	1.44	Pre-mRNA-processing-splicing factor 8 OS=Homo sapiens OX=9606 GN=PRPF8 PE=1 SV=2	27.9911	FALSE
	High	IRDIILGME		2	2	Q6P2Q9	1	1059.59	530.299	4.51	2.79	Pre-mRNA-processing-splicing factor 8 OS=Homo sapiens OX=9606 GN=PRPF8 PE=1 SV=2	83.3997	FALSE
	High	ISAPSQQRQQIAE		2	2	Q6P2Q9	0	1455.76	728.381	-0.25	3.53	Pre-mRNA-processing-splicing factor 8 OS=Homo sapiens OX=9606 GN=PRPF8 PE=1 SV=2	26.3775	FALSE
	High	QSQLTATQTRTVNKHGDE		4	2	Q6P2Q9	1	2013.99	504.253	-1.7	2.96	Pre-mRNA-processing-splicing factor 8 OS=Homo sapiens OX=9606 GN=PRPF8 PE=1 SV=2	19.8217	FALSE
	High	SEFIDSQRVWAE		2	2	Q6P2Q9	2	1466.69	733.851	2.31	2.78	Pre-mRNA-processing-splicing factor 8 OS=Homo sapiens OX=9606 GN=PRPF8 PE=1 SV=2	79.4831	FALSE
	High	SRRFSPIPFPPLSYKHD		4	1	Q6P2Q9	0	2044.08	511.775	1.72	1.35	Pre-mRNA-processing-splicing factor 8 OS=Homo sapiens OX=9606 GN=PRPF8 PE=1 SV=2	79.8801	FALSE
	High	TKLLILALE		2	3	Q6P2Q9	0	1013.66	507.333	-1.78	2.66	Pre-mRNA-processing-splicing factor 8 OS=Homo sapiens OX=9606 GN=PRPF8 PE=1 SV=2	115.854	FALSE
	High	VAALIRSLPVEE		2	1	Q6P2Q9	1	1296.75	648.881	1.79	2.55	Pre-mRNA-processing-splicing factor 8 OS=Homo sapiens OX=9606 GN=PRPF8 PE=1 SV=2	79.293	FALSE
	High	VEPLEKITD		2	1	Q6P2Q9	2	1043.56	522.283	-2.29	1.48	Pre-mRNA-processing-splicing factor 8 OS=Homo sapiens OX=9606 GN=PRPF8 PE=1 SV=2	43.2945	FALSE
	High	VGITHFRSGMSHEE		4	2	Q6P2Q9	1	1586.74	397.44	0.45	2.04	Pre-mRNA-processing-splicing factor 8 OS=Homo sapiens OX=9606 GN=PRPF8 PE=1 SV=2	35.3099	FALSE
	High	VHRPSHFLNFALLQE		3	3	Q6P2Q9	0	1807.96	603.321	-5.92	2.52	Pre-mRNA-processing-splicing factor 8 OS=Homo sapiens OX=9606 GN=PRPF8 PE=1 SV=2	104.903	FALSE
	High	WGRQNTDKGNNPKGYLPSHYE		4	3	Q6P2Q9	1	2461.16	616.046	-0.29	3.43	Pre-mRNA-processing-splicing factor 8 OS=Homo sapiens OX=9606 GN=PRPF8 PE=1 SV=2	42.3692	FALSE
High	P52655	Transcription initiation factor IIA subunit 1 OS=Homo sapiens OX=9606 GN=GTF2A1 PE=1 SV=1	51	4	8	41.5	4.55	376	FALSE
	Confidence	Sequence	Modifications	Charge (by Search Engine): A2 Sequest HT	# PSMs	Protein Accessions	# Missed Cleavages	Theo. MH+ [Da]	m/z [Da] (by Search Engine): A2 Sequest HT	DeltaM [ppm] (by Search Engine): A2 Sequest HT	XCorr (by Search Engine): A2 Sequest HT	Master Protein Descriptions	RT [min] (by Search Engine): A2 Sequest HT	Contaminant
	High	NKLMQSRAVDGFHSE	1xOxidation [M4]	3	1	P52655	1	1734.82	578.946	0.03	1.92	Transcription initiation factor IIA subunit 1 OS=Homo sapiens OX=9606 GN=GTF2A1 PE=1 SV=1	27.358	FALSE
	High	NKLMQSRAVDGFHSEE	1xOxidation [M4]	2	20	P52655	2	1863.87	932.437	0.45	2.41	Transcription initiation factor IIA subunit 1 OS=Homo sapiens OX=9606 GN=GTF2A1 PE=1 SV=1	29.2833	FALSE
	High	DVINDVRD		2	1	P52655	2	945.464	473.236	0.67	1.99	Transcription initiation factor IIA subunit 1 OS=Homo sapiens OX=9606 GN=GTF2A1 PE=1 SV=1	33.1976	FALSE
	High	LKTLWE		2	1	P52655	0	789.451	395.227	-5.32	1.99	Transcription initiation factor IIA subunit 1 OS=Homo sapiens OX=9606 GN=GTF2A1 PE=1 SV=1	64.5162	FALSE
	High	NKLMQSRAVDGFHSE		2	6	P52655	1	1718.83	859.915	-3.55	2.1	Transcription initiation factor IIA subunit 1 OS=Homo sapiens OX=9606 GN=GTF2A1 PE=1 SV=1	38.5198	FALSE
	High	NKLMQSRAVDGFHSEE		2	22	P52655	2	1847.87	924.438	-0.76	3.27	Transcription initiation factor IIA subunit 1 OS=Homo sapiens OX=9606 GN=GTF2A1 PE=1 SV=1	40.1078	FALSE
High	P06744	Glucose-6-phosphate isomerase OS=Homo sapiens OX=9606 GN=GPI PE=1 SV=4	50	16	34	63.1	8.32	558	FALSE
	Confidence	Sequence	Modifications	Charge (by Search Engine): A2 Sequest HT	# PSMs	Protein Accessions	# Missed Cleavages	Theo. MH+ [Da]	m/z [Da] (by Search Engine): A2 Sequest HT	DeltaM [ppm] (by Search Engine): A2 Sequest HT	XCorr (by Search Engine): A2 Sequest HT	Master Protein Descriptions	RT [min] (by Search Engine): A2 Sequest HT	Contaminant
	High	ASTNGLINFIKQQRE		3	1	P06744	0	1718.92	573.646	2.27	1.57	Glucose-6-phosphate isomerase OS=Homo sapiens OX=9606 GN=GPI PE=1 SV=4	81.578	FALSE
	High	DVMRMLVD		2	2	P06744	1	978.475	489.742	2.15	2.09	Glucose-6-phosphate isomerase OS=Homo sapiens OX=9606 GN=GPI PE=1 SV=4	81.0674	FALSE
	High	DVMRMLVDLAKSRGVE		3	1	P06744	2	1818.96	606.992	3.45	2.44	Glucose-6-phosphate isomerase OS=Homo sapiens OX=9606 GN=GPI PE=1 SV=4	133.761	FALSE
	High	FGIDPQNMFE		2	3	Q3ZBD7; P06744	1	1197.52	599.266	0.82	2.07	Glucose-6-phosphate isomerase OS=Homo sapiens OX=9606 GN=GPI PE=1 SV=4	120.783	TRUE
	High	GRAVLHVALRNRSNTPILVDGKDVMPE		5	1	P06744	2	2957.61	592.326	-2.48	3.46	Glucose-6-phosphate isomerase OS=Homo sapiens OX=9606 GN=GPI PE=1 SV=4	72.747	FALSE
	High	GTHIAKTLAQLNPE		3	3	P06744	0	1492.81	498.272	-6.19	3.59	Glucose-6-phosphate isomerase OS=Homo sapiens OX=9606 GN=GPI PE=1 SV=4	58.0542	FALSE
	High	LDGSAQVTSHD		2	1	P06744	1	1129.51	565.259	-1.4	2.73	Glucose-6-phosphate isomerase OS=Homo sapiens OX=9606 GN=GPI PE=1 SV=4	20.1875	FALSE
	High	LDGSAQVTSHDASTNGLINFIKQQRE		4	3	P06744	2	2829.41	708.107	-1.8	4.86	Glucose-6-phosphate isomerase OS=Homo sapiens OX=9606 GN=GPI PE=1 SV=4	90.5181	FALSE
	High	LGKQLAKKIEPE		3	5	Q3ZBD7; P06744	1	1353.81	451.941	-0.5	2.92	Glucose-6-phosphate isomerase OS=Homo sapiens OX=9606 GN=GPI PE=1 SV=4	30.7765	TRUE
	High	INSFDQWGVE		2	2	Q3ZBD7; P06744	1	1194.54	597.773	-3.84	2.7	Glucose-6-phosphate isomerase OS=Homo sapiens OX=9606 GN=GPI PE=1 SV=4	96.3265	TRUE
	High	LQAAGKSPE		2	1	P06744	0	900.479	450.741	-3.56	1.97	Glucose-6-phosphate isomerase OS=Homo sapiens OX=9606 GN=GPI PE=1 SV=4	18.1953	FALSE
	High	LQAAGKSPEDLE		2	3	P06744	2	1257.63	629.32	0.37	2.49	Glucose-6-phosphate isomerase OS=Homo sapiens OX=9606 GN=GPI PE=1 SV=4	31.174	FALSE
	High	RLLPHKVFE		2	5	P06744	0	1138.67	569.839	-1.35	2.11	Glucose-6-phosphate isomerase OS=Homo sapiens OX=9606 GN=GPI PE=1 SV=4	46.7752	FALSE
	High	RMFNGEKINYTE		2	1	P06744	1	1501.71	751.357	-2.24	2.17	Glucose-6-phosphate isomerase OS=Homo sapiens OX=9606 GN=GPI PE=1 SV=4	46.19	FALSE
	High	SSLFIIASKTFTTQE		2	8	Q3ZBD7; P06744	0	1672.88	836.942	-2	4.15	Glucose-6-phosphate isomerase OS=Homo sapiens OX=9606 GN=GPI PE=1 SV=4	115.804	TRUE
	High	WFLQAAKDPSAVAKHFVALSTNTTKVKE		4	10	P06744	1	3087.66	772.668	-3.92	7.94	Glucose-6-phosphate isomerase OS=Homo sapiens OX=9606 GN=GPI PE=1 SV=4	111.943	FALSE
High	P07814	Bifunctional glutamate/proline--tRNA ligase OS=Homo sapiens OX=9606 GN=EPRS1 PE=1 SV=5	49	26	23	170.5	7.33	1512	FALSE
	Confidence	Sequence	Modifications	Charge (by Search Engine): A2 Sequest HT	# PSMs	Protein Accessions	# Missed Cleavages	Theo. MH+ [Da]	m/z [Da] (by Search Engine): A2 Sequest HT	DeltaM [ppm] (by Search Engine): A2 Sequest HT	XCorr (by Search Engine): A2 Sequest HT	Master Protein Descriptions	RT [min] (by Search Engine): A2 Sequest HT	Contaminant
	High	AFISASGRAIQGGTSHHLGQNFSKMFE		5	1	P07814	0	2878.41	576.487	0.27	2.46	Bifunctional glutamate/proline--tRNA ligase OS=Homo sapiens OX=9606 GN=EPRS1 PE=1 SV=5	92.6058	FALSE
	High	AKVLFDKVASQGE		2	3	P07814	1	1391.75	696.379	-1.44	3.1	Bifunctional glutamate/proline--tRNA ligase OS=Homo sapiens OX=9606 GN=EPRS1 PE=1 SV=5	40.7468	FALSE
	High	AQQAFQSVGTKWD		2	1	P07814	0	1465.71	733.355	-3.58	1.7	Bifunctional glutamate/proline--tRNA ligase OS=Homo sapiens OX=9606 GN=EPRS1 PE=1 SV=5	60.8735	FALSE
	High	AQQAFQSVGTKWDVSTTKARVAPE		4	1	P07814	1	2605.34	652.087	-3.91	5.92	Bifunctional glutamate/proline--tRNA ligase OS=Homo sapiens OX=9606 GN=EPRS1 PE=1 SV=5	62.7774	FALSE
	High	DFKQYVNKNSKHEE		3	2	P07814	2	1765.85	589.288	0.07	3.45	Bifunctional glutamate/proline--tRNA ligase OS=Homo sapiens OX=9606 GN=EPRS1 PE=1 SV=5	25.1538	FALSE
	High	DFQKILD		2	1	P07814	1	878.462	439.732	-5.09	2	Bifunctional glutamate/proline--tRNA ligase OS=Homo sapiens OX=9606 GN=EPRS1 PE=1 SV=5	57.716	FALSE
	High	DLKTHMVVANTME		3	4	P07814	1	1488.72	496.91	-1.74	2.49	Bifunctional glutamate/proline--tRNA ligase OS=Homo sapiens OX=9606 GN=EPRS1 PE=1 SV=5	47.6445	FALSE
	High	FKHPQPFLRTRE		4	3	P07814	0	1555.85	389.718	-0.1	2.75	Bifunctional glutamate/proline--tRNA ligase OS=Homo sapiens OX=9606 GN=EPRS1 PE=1 SV=5	39.1049	FALSE
	High	GHSAFATMEE		2	1	P07814	1	1079.45	540.227	-0.17	2.2	Bifunctional glutamate/proline--tRNA ligase OS=Homo sapiens OX=9606 GN=EPRS1 PE=1 SV=5	38.6763	FALSE
	High	GKAYVDDTPAE		2	1	P07814	2	1165.54	583.271	-1.68	2.64	Bifunctional glutamate/proline--tRNA ligase OS=Homo sapiens OX=9606 GN=EPRS1 PE=1 SV=5	24.5428	FALSE
	High	GQGPKKQTRLGLE		3	1	P07814	0	1411.8	471.272	-0.6	1.85	Bifunctional glutamate/proline--tRNA ligase OS=Homo sapiens OX=9606 GN=EPRS1 PE=1 SV=5	23.2024	FALSE
	High	HLITKPVLGKDE		3	4	P07814	1	1349.78	450.598	-0.22	3.82	Bifunctional glutamate/proline--tRNA ligase OS=Homo sapiens OX=9606 GN=EPRS1 PE=1 SV=5	34.2993	FALSE
	High	KAPKDQVDIAVQE		3	4	P07814	2	1440.77	480.928	1.02	2.66	Bifunctional glutamate/proline--tRNA ligase OS=Homo sapiens OX=9606 GN=EPRS1 PE=1 SV=5	32.7218	FALSE
	High	KEKFAGGDYTTTIE		2	1	P07814	2	1559.76	780.384	1.37	2.2	Bifunctional glutamate/proline--tRNA ligase OS=Homo sapiens OX=9606 GN=EPRS1 PE=1 SV=5	41.3356	FALSE
	High	KFAGGDYTTTIE		2	2	P07814	1	1302.62	651.811	-5.55	1.93	Bifunctional glutamate/proline--tRNA ligase OS=Homo sapiens OX=9606 GN=EPRS1 PE=1 SV=5	51.0436	FALSE
	High	KQNKPQKQNDGQRKDPSKNQGGGLSSSGAGE		5	1	P07814	2	3225.6	645.924	-1.24	2.6	Bifunctional glutamate/proline--tRNA ligase OS=Homo sapiens OX=9606 GN=EPRS1 PE=1 SV=5	18.2388	FALSE
	High	KTHVADFAPE		2	1	P07814	1	1114.55	557.78	-0.34	1.41	Bifunctional glutamate/proline--tRNA ligase OS=Homo sapiens OX=9606 GN=EPRS1 PE=1 SV=5	30.8304	FALSE
	High	LAEPIAIRPTSE		2	1	P07814	1	1296.72	648.859	-4.28	2.85	Bifunctional glutamate/proline--tRNA ligase OS=Homo sapiens OX=9606 GN=EPRS1 PE=1 SV=5	54.8494	FALSE
	High	IGQNISSNSSASILE		2	1	P07814	0	1519.76	760.38	-4.14	2.1	Bifunctional glutamate/proline--tRNA ligase OS=Homo sapiens OX=9606 GN=EPRS1 PE=1 SV=5	67.3283	FALSE
	High	LLAIPVVKGRKTE		3	2	P07814	0	1423.9	475.304	-0.73	1.84	Bifunctional glutamate/proline--tRNA ligase OS=Homo sapiens OX=9606 GN=EPRS1 PE=1 SV=5	43.2372	FALSE
	High	NLADWYSQVITKSE		2	4	P07814	1	1653.81	827.41	1	4.9	Bifunctional glutamate/proline--tRNA ligase OS=Homo sapiens OX=9606 GN=EPRS1 PE=1 SV=5	120.687	FALSE
	High	TKLQAILE		2	1	P07814	0	915.551	458.277	-5.51	1.92	Bifunctional glutamate/proline--tRNA ligase OS=Homo sapiens OX=9606 GN=EPRS1 PE=1 SV=5	57.605	FALSE
	High	VAWVTRSGKTE		3	3	P07814	0	1233.66	411.891	0.21	2.77	Bifunctional glutamate/proline--tRNA ligase OS=Homo sapiens OX=9606 GN=EPRS1 PE=1 SV=5	28.2318	FALSE
	High	VGLKPVWYSPKVFIE		3	2	P07814	0	1761.99	588.001	-3.63	1.84	Bifunctional glutamate/proline--tRNA ligase OS=Homo sapiens OX=9606 GN=EPRS1 PE=1 SV=5	114.247	FALSE
	High	WDKIWAFNKKVIDPVAPRYVALLKKE		5	2	P07814	2	3127.78	626.361	-1.96	2.24	Bifunctional glutamate/proline--tRNA ligase OS=Homo sapiens OX=9606 GN=EPRS1 PE=1 SV=5	113.406	FALSE
	High	YKPGNPPAE		2	1	P07814	0	972.479	486.742	-0.9	1.87	Bifunctional glutamate/proline--tRNA ligase OS=Homo sapiens OX=9606 GN=EPRS1 PE=1 SV=5	20.5211	FALSE
High	P68133	Actin, alpha skeletal muscle OS=Homo sapiens OX=9606 GN=ACTA1 PE=1 SV=1	49	11	28	42	5.39	377	FALSE
	Confidence	Sequence	Modifications	Charge (by Search Engine): A2 Sequest HT	# PSMs	Protein Accessions	# Missed Cleavages	Theo. MH+ [Da]	m/z [Da] (by Search Engine): A2 Sequest HT	DeltaM [ppm] (by Search Engine): A2 Sequest HT	XCorr (by Search Engine): A2 Sequest HT	Master Protein Descriptions	RT [min] (by Search Engine): A2 Sequest HT	Contaminant
	High	KMTQIMFE	1xOxidation [M]	2	6	A5A3E0; P63267; Q9BYX7; P0CG39; P60709; Q6S8J3; P62736; P68133; Q562R1; P0CG38; P68032; P63261	0	1043.49	522.249	-0.01	2.03	POTE ankyrin domain family member F OS=Homo sapiens OX=9606 GN=POTEF PE=1 SV=2 Actin, cytoplasmic 1 OS=Homo sapiens OX=9606 GN=ACTB PE=1 SV=1 Actin, alpha skeletal muscle OS=Homo sapiens OX=9606 GN=ACTA1 PE=1 SV=1	48.2356	FALSE
	High	HGIITNWDDME	1xOxidation [M10]	2	2	A5A3E0; P63267; Q9BYX7; P0CG39; Q6S8J3; P62736; P68133; P0CG38; P68032	2	1346.57	673.784	-5.38	2.36	POTE ankyrin domain family member F OS=Homo sapiens OX=9606 GN=POTEF PE=1 SV=2 Actin, alpha skeletal muscle OS=Homo sapiens OX=9606 GN=ACTA1 PE=1 SV=1	56.5178	FALSE
	High	AQSKRGILTLKYPIE		3	8	P63267; P60709; P62736; P68133; P68032; P63261	0	1717	573.003	-3.74	4.93	Actin, cytoplasmic 1 OS=Homo sapiens OX=9606 GN=ACTB PE=1 SV=1 Actin, alpha skeletal muscle OS=Homo sapiens OX=9606 GN=ACTA1 PE=1 SV=1	66.2734	FALSE
	High	EHPTLLTEAPLNPKANRE		4	1	P63267; P62736; P68133; P68032	2	2030.07	508.277	9.64	3.84	Actin, alpha skeletal muscle OS=Homo sapiens OX=9606 GN=ACTA1 PE=1 SV=1	55.3617	FALSE
	High	HGIITNWDDME		2	4	A5A3E0; P63267; Q9BYX7; P0CG39; Q6S8J3; P62736; P68133; P0CG38; P68032	2	1330.57	665.79	0.2	2.76	POTE ankyrin domain family member F OS=Homo sapiens OX=9606 GN=POTEF PE=1 SV=2 Actin, alpha skeletal muscle OS=Homo sapiens OX=9606 GN=ACTA1 PE=1 SV=1	75.259	FALSE
	High	KIWHHTFYNE		2	4	A5A3E0; Q9BYX7; P0CG39; P60709; Q6S8J3; P68133; P0CG38; P68032; P63261	0	1374.66	687.831	-2.6	3.51	POTE ankyrin domain family member F OS=Homo sapiens OX=9606 GN=POTEF PE=1 SV=2 Actin, cytoplasmic 1 OS=Homo sapiens OX=9606 GN=ACTB PE=1 SV=1 Actin, alpha skeletal muscle OS=Homo sapiens OX=9606 GN=ACTA1 PE=1 SV=1	45.0525	FALSE
	High	KMTQIMFE		2	4	A5A3E0; P63267; Q9BYX7; P0CG39; P60709; Q6S8J3; P62736; P68133; Q562R1; P0CG38; P68032; P63261	0	1027.5	514.249	-4.32	2.7	POTE ankyrin domain family member F OS=Homo sapiens OX=9606 GN=POTEF PE=1 SV=2 Actin, cytoplasmic 1 OS=Homo sapiens OX=9606 GN=ACTB PE=1 SV=1 Actin, alpha skeletal muscle OS=Homo sapiens OX=9606 GN=ACTA1 PE=1 SV=1	66.4891	FALSE
	High	KSYELPDGQVITIGNE		2	8	A5A3E0; P63267; Q9BYX7; P60709; Q6S8J3; P62736; P68133; P0CG38; P68032; P63261	2	1762.89	881.942	-5.46	4.23	POTE ankyrin domain family member F OS=Homo sapiens OX=9606 GN=POTEF PE=1 SV=2 Actin, cytoplasmic 1 OS=Homo sapiens OX=9606 GN=ACTB PE=1 SV=1 Actin, alpha skeletal muscle OS=Homo sapiens OX=9606 GN=ACTA1 PE=1 SV=1	106.696	FALSE
	High	LPDGQVITIGNE		2	4	A5A3E0; P63267; Q9BYX7; P60709; Q6S8J3; P62736; P68133; Q562R1; P0CG38; P68032; P63261	1	1255.65	628.331	1.42	2.6	POTE ankyrin domain family member F OS=Homo sapiens OX=9606 GN=POTEF PE=1 SV=2 Actin, cytoplasmic 1 OS=Homo sapiens OX=9606 GN=ACTB PE=1 SV=1 Actin, alpha skeletal muscle OS=Homo sapiens OX=9606 GN=ACTA1 PE=1 SV=1	77.1564	FALSE
	High	IVRDIKE		2	1	A5A3E0; P63267; Q9BYX7; P0CG39; P60709; Q6S8J3; P62736; P68133; P0CG38; P68032; P63261	1	872.52	436.763	-1.84	2.14	POTE ankyrin domain family member F OS=Homo sapiens OX=9606 GN=POTEF PE=1 SV=2 Actin, cytoplasmic 1 OS=Homo sapiens OX=9606 GN=ACTB PE=1 SV=1 Actin, alpha skeletal muscle OS=Homo sapiens OX=9606 GN=ACTA1 PE=1 SV=1	19.9164	FALSE
	High	MATAASSSSLE		2	4	P63267; P60709; Q6S8J3; P62736; P68133; P68032; P63261	0	1054.47	527.74	0.3	2.66	Actin, cytoplasmic 1 OS=Homo sapiens OX=9606 GN=ACTB PE=1 SV=1 Actin, alpha skeletal muscle OS=Homo sapiens OX=9606 GN=ACTA1 PE=1 SV=1	29.6675	FALSE
	High	MEKIWHHTFYNE		2	2	A5A3E0; Q9BYX7; P0CG39; P60709; Q6S8J3; P68133; P0CG38; P68032; P63261	1	1634.74	817.867	-8.78	1.83	POTE ankyrin domain family member F OS=Homo sapiens OX=9606 GN=POTEF PE=1 SV=2 Actin, cytoplasmic 1 OS=Homo sapiens OX=9606 GN=ACTB PE=1 SV=1 Actin, alpha skeletal muscle OS=Homo sapiens OX=9606 GN=ACTA1 PE=1 SV=1	60.5816	FALSE
	High	YLMKILTE		2	1	A5A3E0; P63267; Q9BYX7; P0CG39; P60709; Q6S8J3; P62736; P68133; Q562R1; P0CG38; P68032; P63261	0	1010.56	505.785	3.19	1.56	POTE ankyrin domain family member F OS=Homo sapiens OX=9606 GN=POTEF PE=1 SV=2 Actin, cytoplasmic 1 OS=Homo sapiens OX=9606 GN=ACTB PE=1 SV=1 Actin, alpha skeletal muscle OS=Homo sapiens OX=9606 GN=ACTA1 PE=1 SV=1	83.1046	FALSE
High	Q9ULF5	Zinc transporter ZIP10 OS=Homo sapiens OX=9606 GN=SLC39A10 PE=1 SV=2	49	12	11	94.1	6.76	831	FALSE
	Confidence	Sequence	Modifications	Charge (by Search Engine): A2 Sequest HT	# PSMs	Protein Accessions	# Missed Cleavages	Theo. MH+ [Da]	m/z [Da] (by Search Engine): A2 Sequest HT	DeltaM [ppm] (by Search Engine): A2 Sequest HT	XCorr (by Search Engine): A2 Sequest HT	Master Protein Descriptions	RT [min] (by Search Engine): A2 Sequest HT	Contaminant
	High	DLGHDHVSHLD		2	3	Q9ULF5	2	1244.57	622.788	2.79	3.76	Zinc transporter ZIP10 OS=Homo sapiens OX=9606 GN=SLC39A10 PE=1 SV=2	24.4899	FALSE
	High	KKYYIE		2	2	Q9ULF5	0	843.461	422.234	-0.03	1.78	Zinc transporter ZIP10 OS=Homo sapiens OX=9606 GN=SLC39A10 PE=1 SV=2	25.9835	FALSE
	High	KKYYIEKLFE		2	5	Q9ULF5	1	1360.75	680.878	-1.91	3.14	Zinc transporter ZIP10 OS=Homo sapiens OX=9606 GN=SLC39A10 PE=1 SV=2	73.1137	FALSE
	High	KIIDHSHSDGLHTIHE		3	3	Q9ULF5	2	1838.91	613.644	2.31	5.81	Zinc transporter ZIP10 OS=Homo sapiens OX=9606 GN=SLC39A10 PE=1 SV=2	27.8312	FALSE
	High	KLLTNLGLGE		2	10	Q9ULF5	0	1057.63	529.317	1.55	2.56	Zinc transporter ZIP10 OS=Homo sapiens OX=9606 GN=SLC39A10 PE=1 SV=2	77.4703	FALSE
	High	LEPSKFSKQAAE		3	5	Q9ULF5	1	1334.7	445.57	-0.32	2.85	Zinc transporter ZIP10 OS=Homo sapiens OX=9606 GN=SLC39A10 PE=1 SV=2	23.643	FALSE
	High	LEPSKFSKQAAENE		2	8	Q9ULF5	2	1577.78	789.393	-1.73	2.38	Zinc transporter ZIP10 OS=Homo sapiens OX=9606 GN=SLC39A10 PE=1 SV=2	26.9384	FALSE
	High	LGHDHVSHLD		3	1	Q9ULF5	1	1129.54	377.184	0.07	2.17	Zinc transporter ZIP10 OS=Homo sapiens OX=9606 GN=SLC39A10 PE=1 SV=2	25.9868	FALSE
	High	NGRLSFFGLE		2	7	Q9ULF5	0	1139.58	570.293	-4.47	2.78	Zinc transporter ZIP10 OS=Homo sapiens OX=9606 GN=SLC39A10 PE=1 SV=2	110.522	FALSE
	High	PSKFSKQAAE		2	1	Q9ULF5	0	1092.57	546.788	0.3	1.69	Zinc transporter ZIP10 OS=Homo sapiens OX=9606 GN=SLC39A10 PE=1 SV=2	23.7933	FALSE
	High	PSKFSKQAAENE		2	3	Q9ULF5	1	1335.65	668.33	-0.69	4.96	Zinc transporter ZIP10 OS=Homo sapiens OX=9606 GN=SLC39A10 PE=1 SV=2	26.229	FALSE
	High	WLQLKPLAGTDDSVVSE		3	1	Q9ULF5	2	1857.96	619.988	-5.37	1.39	Zinc transporter ZIP10 OS=Homo sapiens OX=9606 GN=SLC39A10 PE=1 SV=2	104.769	FALSE
High	Q5HYJ3	Protein FAM76B OS=Homo sapiens OX=9606 GN=FAM76B PE=1 SV=3	48	11	29	38.7	9.25	339	FALSE
	Confidence	Sequence	Modifications	Charge (by Search Engine): A2 Sequest HT	# PSMs	Protein Accessions	# Missed Cleavages	Theo. MH+ [Da]	m/z [Da] (by Search Engine): A2 Sequest HT	DeltaM [ppm] (by Search Engine): A2 Sequest HT	XCorr (by Search Engine): A2 Sequest HT	Master Protein Descriptions	RT [min] (by Search Engine): A2 Sequest HT	Contaminant
	High	QGLWKQSHKSSATIQNETPKKKPKLE	1xPhospho [T18]	5	3	Q5HYJ3	1	3071.6	615.126	-0.23	3.27	Protein FAM76B OS=Homo sapiens OX=9606 GN=FAM76B PE=1 SV=3	32.61	FALSE
	High	SNLRTKMNSME	1xOxidation [M]	2	3	Q5HYJ3	0	1326.61	663.809	-2.02	1.8	Protein FAM76B OS=Homo sapiens OX=9606 GN=FAM76B PE=1 SV=3	20.5258	FALSE
	High	VMSLKRLLQQRD	1xOxidation [M2]	4	3	Q5HYJ3	0	1502.85	376.467	-1.78	2.76	Protein FAM76B OS=Homo sapiens OX=9606 GN=FAM76B PE=1 SV=3	46.1439	FALSE
	High	VMSLKRLLQQRDQTILE	1xOxidation [M2]	4	2	Q5HYJ3	1	2087.16	522.548	2.81	2.46	Protein FAM76B OS=Homo sapiens OX=9606 GN=FAM76B PE=1 SV=3	79.4148	FALSE
	High	KSGSILTSP		2	1	Q5HYJ3	0	889.499	445.253	0.24	1.83	Protein FAM76B OS=Homo sapiens OX=9606 GN=FAM76B PE=1 SV=3	31.3166	FALSE
	High	LKADFQYQE		2	4	Q5HYJ3; Q8TAV0	1	1141.55	571.279	-1.41	2.37	Protein FAM76B OS=Homo sapiens OX=9606 GN=FAM76B PE=1 SV=3 Protein FAM76A OS=Homo sapiens OX=9606 GN=FAM76A PE=2 SV=1	44.1198	FALSE
	High	LLKQVAALSKGKKFD		4	1	Q5HYJ3	0	1646	412.254	-2.45	3.72	Protein FAM76B OS=Homo sapiens OX=9606 GN=FAM76B PE=1 SV=3	46.7797	FALSE
	High	LLKQVAALSKGKKFDKSGSILTSP		3	6	Q5HYJ3	1	2516.48	839.497	-1.68	3.57	Protein FAM76B OS=Homo sapiens OX=9606 GN=FAM76B PE=1 SV=3	70.5417	FALSE
	High	NFVLISQLKE		2	1	Q5HYJ3	0	1190.68	595.843	0.9	2.12	Protein FAM76B OS=Homo sapiens OX=9606 GN=FAM76B PE=1 SV=3	90.1637	FALSE
	High	NFVLISQLKEE		2	3	Q5HYJ3	1	1319.72	660.363	-1.1	3.36	Protein FAM76B OS=Homo sapiens OX=9606 GN=FAM76B PE=1 SV=3	92.7366	FALSE
	High	QGLWKQSHKSSATIQNE		3	3	Q5HYJ3	0	1941.98	647.998	1.11	3.22	Protein FAM76B OS=Homo sapiens OX=9606 GN=FAM76B PE=1 SV=3	32.0175	FALSE
	High	SNLRTKMNSME		2	5	Q5HYJ3	0	1310.62	655.813	0.36	1.95	Protein FAM76B OS=Homo sapiens OX=9606 GN=FAM76B PE=1 SV=3	29.6028	FALSE
	High	VMSLKRLLQQRD		3	4	Q5HYJ3	0	1486.85	496.288	-1.73	1.99	Protein FAM76B OS=Homo sapiens OX=9606 GN=FAM76B PE=1 SV=3	69.9418	FALSE
	High	VMSLKRLLQQRDQTILE		3	9	Q5HYJ3	1	2071.17	691.058	-5.37	2.74	Protein FAM76B OS=Homo sapiens OX=9606 GN=FAM76B PE=1 SV=3	99.8641	FALSE
High	Q8NDT2	Putative RNA-binding protein 15B OS=Homo sapiens OX=9606 GN=RBM15B PE=1 SV=3	47	14	18	97.1	9.85	890	FALSE
	Confidence	Sequence	Modifications	Charge (by Search Engine): A2 Sequest HT	# PSMs	Protein Accessions	# Missed Cleavages	Theo. MH+ [Da]	m/z [Da] (by Search Engine): A2 Sequest HT	DeltaM [ppm] (by Search Engine): A2 Sequest HT	XCorr (by Search Engine): A2 Sequest HT	Master Protein Descriptions	RT [min] (by Search Engine): A2 Sequest HT	Contaminant
	High	GDWTSPSKSSDRRNSLE	2xPhospho [S/T]	3	2	Q8NDT2	2	2081.83	694.616	0.69	2.82	Putative RNA-binding protein 15B OS=Homo sapiens OX=9606 GN=RBM15B PE=1 SV=3	33.3655	FALSE
	High	GDWTSPSKSSDRRNSLE	1xPhospho [S15]	3	1	Q8NDT2	2	2001.87	667.961	1.5	3.38	Putative RNA-binding protein 15B OS=Homo sapiens OX=9606 GN=RBM15B PE=1 SV=3	28.4833	FALSE
	High	ETRYPQQYQPSPLPVHYE	1xPhospho [S11]	3	1	Q8NDT2	1	2312.04	771.354	4.29	2.61	Putative RNA-binding protein 15B OS=Homo sapiens OX=9606 GN=RBM15B PE=1 SV=3	68.9194	FALSE
	High	AAAAAAVGLSRERALD	1xPhospho [S10]	3	2	Q8NDT2	1	1621.81	541.274	1.64	2.08	Putative RNA-binding protein 15B OS=Homo sapiens OX=9606 GN=RBM15B PE=1 SV=3	37.6171	FALSE
	High	TRYPQQYQPSPLPVHYE	1xPhospho [S10]	3	1	Q8NDT2	0	2183	728.334	-4.3	1.78	Putative RNA-binding protein 15B OS=Homo sapiens OX=9606 GN=RBM15B PE=1 SV=3	67.1648	FALSE
	High	AAAAAAVGLSRE		2	3	Q8NDT2	0	1086.59	543.799	1.16	2.54	Putative RNA-binding protein 15B OS=Homo sapiens OX=9606 GN=RBM15B PE=1 SV=3	31.0685	FALSE
	High	DRLFHQFKRFGE		3	6	Q8NDT2	1	1579.81	527.273	-4.65	2.88	Putative RNA-binding protein 15B OS=Homo sapiens OX=9606 GN=RBM15B PE=1 SV=3	65.0933	FALSE
	High	ETRYPQQYQPSPLPVHYE		3	7	Q8NDT2	1	2232.07	744.692	-4.22	3.8	Putative RNA-binding protein 15B OS=Homo sapiens OX=9606 GN=RBM15B PE=1 SV=3	64.6517	FALSE
	High	GDQGVISSLLKD		2	2	Q8NDT2	1	1231.65	616.332	2.5	2.44	Putative RNA-binding protein 15B OS=Homo sapiens OX=9606 GN=RBM15B PE=1 SV=3	84.6741	FALSE
	High	GDWTSPSKSSDRRNSLE		4	1	Q8NDT2	2	1921.9	481.231	0.88	3.06	Putative RNA-binding protein 15B OS=Homo sapiens OX=9606 GN=RBM15B PE=1 SV=3	29.0225	FALSE
	High	HMVIVIVRDTA		2	2	Q8NDT2	1	1253.7	627.352	-4.93	2.04	Putative RNA-binding protein 15B OS=Homo sapiens OX=9606 GN=RBM15B PE=1 SV=3	62.5835	FALSE
	High	KYGIIEE		2	1	Q8NDT2	1	851.451	426.229	-0.79	1.79	Putative RNA-binding protein 15B OS=Homo sapiens OX=9606 GN=RBM15B PE=1 SV=3	40.2659	FALSE
	High	LGRVAYVNFRHPQDARE		4	5	Q8NDT2	1	2028.05	507.768	-0.86	5.23	Putative RNA-binding protein 15B OS=Homo sapiens OX=9606 GN=RBM15B PE=1 SV=3	44.874	FALSE
	High	LLTDGYTRHRNLD		4	1	Q8NDT2	1	1573.81	394.207	-0.25	2.02	Putative RNA-binding protein 15B OS=Homo sapiens OX=9606 GN=RBM15B PE=1 SV=3	39.1108	FALSE
	High	ISLRLSHTPE		2	1	Q8NDT2	0	1152.64	576.822	-0.75	1.73	Putative RNA-binding protein 15B OS=Homo sapiens OX=9606 GN=RBM15B PE=1 SV=3	41.5808	FALSE
	High	PKPLEEPKHE		3	2	Q8NDT2	2	1203.64	401.883	-2.07	2.28	Putative RNA-binding protein 15B OS=Homo sapiens OX=9606 GN=RBM15B PE=1 SV=3	19.9308	FALSE
	High	TRYPQQYQPSPLPVHYE		3	6	Q8NDT2	0	2103.03	701.678	-4.98	4.57	Putative RNA-binding protein 15B OS=Homo sapiens OX=9606 GN=RBM15B PE=1 SV=3	63.1331	FALSE
	High	YKTLLISSLSPALPAEHLE		3	3	Q8NDT2	1	2082.15	694.719	-2.81	4.82	Putative RNA-binding protein 15B OS=Homo sapiens OX=9606 GN=RBM15B PE=1 SV=3	113.008	FALSE
High	O60885	Bromodomain-containing protein 4 OS=Homo sapiens OX=9606 GN=BRD4 PE=1 SV=2	47	15	18	152.1	9.19	1362	FALSE
	Confidence	Sequence	Modifications	Charge (by Search Engine): A2 Sequest HT	# PSMs	Protein Accessions	# Missed Cleavages	Theo. MH+ [Da]	m/z [Da] (by Search Engine): A2 Sequest HT	DeltaM [ppm] (by Search Engine): A2 Sequest HT	XCorr (by Search Engine): A2 Sequest HT	Master Protein Descriptions	RT [min] (by Search Engine): A2 Sequest HT	Contaminant
	High	KLFLQKINE		2	4	O60885	0	1132.67	566.837	-5.08	2.98	Bromodomain-containing protein 4 OS=Homo sapiens OX=9606 GN=BRD4 PE=1 SV=2	47.8288	FALSE
	High	KIHSPIIRSEPFSPSLRPEPPKHPE		6	1	O60885	2	2875.56	480.097	-4.62	6.07	Bromodomain-containing protein 4 OS=Homo sapiens OX=9606 GN=BRD4 PE=1 SV=2	59.0745	FALSE
	High	LKIKNMGSWASLVQKHPTTPSSTAKSSSDSFE		5	3	O60885	1	3449.74	690.756	3.95	4.36	Bromodomain-containing protein 4 OS=Homo sapiens OX=9606 GN=BRD4 PE=1 SV=2	79.7934	FALSE
	High	IIKHPMDMSTIKSKLE		3	4	O60885	1	1871.01	624.34	-4.06	2.62	Bromodomain-containing protein 4 OS=Homo sapiens OX=9606 GN=BRD4 PE=1 SV=2	56.0934	FALSE
	High	INKLPGE		2	2	O60885; P25440	0	770.441	385.724	-0.41	2.31	Bromodomain-containing protein 4 OS=Homo sapiens OX=9606 GN=BRD4 PE=1 SV=2	25.2324	FALSE
	High	LRAASVVQPQPLVVVKE		3	5	O60885	0	1833.1	611.701	-4.09	3.87	Bromodomain-containing protein 4 OS=Homo sapiens OX=9606 GN=BRD4 PE=1 SV=2	66.3738	FALSE
	High	LRAASVVQPQPLVVVKEE		3	5	O60885	1	1962.14	654.716	-2.97	3.81	Bromodomain-containing protein 4 OS=Homo sapiens OX=9606 GN=BRD4 PE=1 SV=2	68.3667	FALSE
	High	MFAKKHAAYAWPFYKPVDVE		4	1	O60885	1	2398.21	600.307	0.11	2.15	Bromodomain-containing protein 4 OS=Homo sapiens OX=9606 GN=BRD4 PE=1 SV=2	93.9948	FALSE
	High	NNYYWNAQE		2	1	O60885	0	1201.49	601.245	-6.31	2.46	Bromodomain-containing protein 4 OS=Homo sapiens OX=9606 GN=BRD4 PE=1 SV=2	64.0995	FALSE
	High	PSLKNSNPDEIE		2	1	O60885	2	1342.65	671.828	-0.01	2.18	Bromodomain-containing protein 4 OS=Homo sapiens OX=9606 GN=BRD4 PE=1 SV=2	31.6161	FALSE
	High	QQQQQQQQAAAVAAAATPQAQSSQPQSMLDQQRE		4	1	O60885	1	3679.75	920.688	-5.27	6.85	Bromodomain-containing protein 4 OS=Homo sapiens OX=9606 GN=BRD4 PE=1 SV=2	64.5212	FALSE
	High	SGPGTRLRNLPVMGDGLE		3	2	O60885	1	1868.96	623.662	3.56	3.29	Bromodomain-containing protein 4 OS=Homo sapiens OX=9606 GN=BRD4 PE=1 SV=2	78.9009	FALSE
	High	SIKAPVHLPQRPE		3	7	O60885	0	1471.84	491.284	-0.28	4.54	Bromodomain-containing protein 4 OS=Homo sapiens OX=9606 GN=BRD4 PE=1 SV=2	38.8553	FALSE
	High	SSRPVKPPKKDVPDSQQHPAPE		4	7	O60885	2	2424.26	606.82	-1.47	6.1	Bromodomain-containing protein 4 OS=Homo sapiens OX=9606 GN=BRD4 PE=1 SV=2	19.9603	FALSE
	High	VVAMARKLQDVFE		2	3	Q15059; O60885; P25440	1	1505.81	753.413	2.67	2.56	Bromodomain-containing protein 4 OS=Homo sapiens OX=9606 GN=BRD4 PE=1 SV=2	83.1191	FALSE
High	P14866	Heterogeneous nuclear ribonucleoprotein L OS=Homo sapiens OX=9606 GN=HNRNPL PE=1 SV=2	47	10	24	64.1	8.22	589	FALSE
	Confidence	Sequence	Modifications	Charge (by Search Engine): A2 Sequest HT	# PSMs	Protein Accessions	# Missed Cleavages	Theo. MH+ [Da]	m/z [Da] (by Search Engine): A2 Sequest HT	DeltaM [ppm] (by Search Engine): A2 Sequest HT	XCorr (by Search Engine): A2 Sequest HT	Master Protein Descriptions	RT [min] (by Search Engine): A2 Sequest HT	Contaminant
	High	KVKFMKSKPGAAMVE	1xOxidation [M]	3	4	P14866	0	1666.9	556.305	-1.39	2.47	Heterogeneous nuclear ribonucleoprotein L OS=Homo sapiens OX=9606 GN=HNRNPL PE=1 SV=2	27.2288	FALSE
	High	FGPISYVVVMPKKRQALVE	1xOxidation [M10]	4	1	P14866	0	2177.22	545.061	3.63	3.14	Heterogeneous nuclear ribonucleoprotein L OS=Homo sapiens OX=9606 GN=HNRNPL PE=1 SV=2	79.2051	FALSE
	High	FGPISYVVVMPKKRQALVE		4	5	P14866	0	2161.22	541.059	-1.97	5.27	Heterogeneous nuclear ribonucleoprotein L OS=Homo sapiens OX=9606 GN=HNRNPL PE=1 SV=2	93.1708	FALSE
	High	GGRAPKRLKTDNAGDQHGGGGGGGGGAGAAGGGGGGE		5	3	P14866	2	3075.44	615.893	-2.82	3.7	Heterogeneous nuclear ribonucleoprotein L OS=Homo sapiens OX=9606 GN=HNRNPL PE=1 SV=2	19.2654	FALSE
	High	GYGPPPPHYE		2	6	P14866	0	1113.5	557.254	0.29	2.27	Heterogeneous nuclear ribonucleoprotein L OS=Homo sapiens OX=9606 GN=HNRNPL PE=1 SV=2	36.7428	FALSE
	High	KVKFMKSKPGAAMVE		2	9	P14866	0	1650.91	825.96	3.02	3.23	Heterogeneous nuclear ribonucleoprotein L OS=Homo sapiens OX=9606 GN=HNRNPL PE=1 SV=2	36.1297	FALSE
	High	LGVKRPSSVKVFSGKSE		3	4	P14866	0	1805.03	602.348	0.55	5.79	Heterogeneous nuclear ribonucleoprotein L OS=Homo sapiens OX=9606 GN=HNRNPL PE=1 SV=2	37.3104	FALSE
	High	QAAKNRIQHPSNVLHFFNAPLE		3	3	P14866	0	2531.33	844.448	1.49	4.23	Heterogeneous nuclear ribonucleoprotein L OS=Homo sapiens OX=9606 GN=HNRNPL PE=1 SV=2	81.9434	FALSE
	High	QAAKNRIQHPSNVLHFFNAPLEVTE		4	2	P14866	1	2860.49	715.874	-3.48	3.33	Heterogeneous nuclear ribonucleoprotein L OS=Homo sapiens OX=9606 GN=HNRNPL PE=1 SV=2	97.4007	FALSE
	High	QAAKNRIQHPSNVLHFFNAPLEVTEE		5	6	P14866	2	2989.53	598.709	-4.62	6.04	Heterogeneous nuclear ribonucleoprotein L OS=Homo sapiens OX=9606 GN=HNRNPL PE=1 SV=2	98.5638	FALSE
	High	RSSSGLLEWE		2	2	P14866	1	1163.57	582.29	2.56	2.04	Heterogeneous nuclear ribonucleoprotein L OS=Homo sapiens OX=9606 GN=HNRNPL PE=1 SV=2	76.7647	FALSE
	High	WESKSDALE		2	2	P14866	2	1064.49	532.749	0.35	2.22	Heterogeneous nuclear ribonucleoprotein L OS=Homo sapiens OX=9606 GN=HNRNPL PE=1 SV=2	32.1292	FALSE
High	A5A3E0	POTE ankyrin domain family member F OS=Homo sapiens OX=9606 GN=POTEF PE=1 SV=2	43	12	10	121.4	6.2	1075	FALSE
	Confidence	Sequence	Modifications	Charge (by Search Engine): A2 Sequest HT	# PSMs	Protein Accessions	# Missed Cleavages	Theo. MH+ [Da]	m/z [Da] (by Search Engine): A2 Sequest HT	DeltaM [ppm] (by Search Engine): A2 Sequest HT	XCorr (by Search Engine): A2 Sequest HT	Master Protein Descriptions	RT [min] (by Search Engine): A2 Sequest HT	Contaminant
	High	TTFNSIMKSDVDIRKD	1xPhospho [S9]	3	1	A5A3E0; P0CG39; Q6S8J3; P0CG38	2	1949.9	650.636	-5.87	3.2	POTE ankyrin domain family member F OS=Homo sapiens OX=9606 GN=POTEF PE=1 SV=2	43.9482	FALSE
	High	KMTQIMFE	1xOxidation [M]	2	6	A5A3E0; P63267; Q9BYX7; P0CG39; P60709; Q6S8J3; P62736; P68133; Q562R1; P0CG38; P68032; P63261	0	1043.49	522.249	-0.01	2.03	POTE ankyrin domain family member F OS=Homo sapiens OX=9606 GN=POTEF PE=1 SV=2 Actin, cytoplasmic 1 OS=Homo sapiens OX=9606 GN=ACTB PE=1 SV=1 Actin, alpha skeletal muscle OS=Homo sapiens OX=9606 GN=ACTA1 PE=1 SV=1	48.2356	FALSE
	High	HGIITNWDDME	1xOxidation [M10]	2	2	A5A3E0; P63267; Q9BYX7; P0CG39; Q6S8J3; P62736; P68133; P0CG38; P68032	2	1346.57	673.784	-5.38	2.36	POTE ankyrin domain family member F OS=Homo sapiens OX=9606 GN=POTEF PE=1 SV=2 Actin, alpha skeletal muscle OS=Homo sapiens OX=9606 GN=ACTA1 PE=1 SV=1	56.5178	FALSE
	High	EHPVLLTE		2	2	A5A3E0; P61163; P60709; P42025; P63261	1	937.499	469.253	0.22	2.36	POTE ankyrin domain family member F OS=Homo sapiens OX=9606 GN=POTEF PE=1 SV=2 Alpha-centractin OS=Homo sapiens OX=9606 GN=ACTR1A PE=1 SV=1 Actin, cytoplasmic 1 OS=Homo sapiens OX=9606 GN=ACTB PE=1 SV=1	41.2506	FALSE
	High	HGIITNWDDME		2	4	A5A3E0; P63267; Q9BYX7; P0CG39; Q6S8J3; P62736; P68133; P0CG38; P68032	2	1330.57	665.79	0.2	2.76	POTE ankyrin domain family member F OS=Homo sapiens OX=9606 GN=POTEF PE=1 SV=2 Actin, alpha skeletal muscle OS=Homo sapiens OX=9606 GN=ACTA1 PE=1 SV=1	75.259	FALSE
	High	KIWHHTFYNE		2	4	A5A3E0; Q9BYX7; P0CG39; P60709; Q6S8J3; P68133; P0CG38; P68032; P63261	0	1374.66	687.831	-2.6	3.51	POTE ankyrin domain family member F OS=Homo sapiens OX=9606 GN=POTEF PE=1 SV=2 Actin, cytoplasmic 1 OS=Homo sapiens OX=9606 GN=ACTB PE=1 SV=1 Actin, alpha skeletal muscle OS=Homo sapiens OX=9606 GN=ACTA1 PE=1 SV=1	45.0525	FALSE
	High	KMTQIMFE		2	4	A5A3E0; P63267; Q9BYX7; P0CG39; P60709; Q6S8J3; P62736; P68133; Q562R1; P0CG38; P68032; P63261	0	1027.5	514.249	-4.32	2.7	POTE ankyrin domain family member F OS=Homo sapiens OX=9606 GN=POTEF PE=1 SV=2 Actin, cytoplasmic 1 OS=Homo sapiens OX=9606 GN=ACTB PE=1 SV=1 Actin, alpha skeletal muscle OS=Homo sapiens OX=9606 GN=ACTA1 PE=1 SV=1	66.4891	FALSE
	High	KSYELPDGQVITIGNE		2	8	A5A3E0; P63267; Q9BYX7; P60709; Q6S8J3; P62736; P68133; P0CG38; P68032; P63261	2	1762.89	881.942	-5.46	4.23	POTE ankyrin domain family member F OS=Homo sapiens OX=9606 GN=POTEF PE=1 SV=2 Actin, cytoplasmic 1 OS=Homo sapiens OX=9606 GN=ACTB PE=1 SV=1 Actin, alpha skeletal muscle OS=Homo sapiens OX=9606 GN=ACTA1 PE=1 SV=1	106.696	FALSE
	High	LPDGQVITIGNE		2	4	A5A3E0; P63267; Q9BYX7; P60709; Q6S8J3; P62736; P68133; Q562R1; P0CG38; P68032; P63261	1	1255.65	628.331	1.42	2.6	POTE ankyrin domain family member F OS=Homo sapiens OX=9606 GN=POTEF PE=1 SV=2 Actin, cytoplasmic 1 OS=Homo sapiens OX=9606 GN=ACTB PE=1 SV=1 Actin, alpha skeletal muscle OS=Homo sapiens OX=9606 GN=ACTA1 PE=1 SV=1	77.1564	FALSE
	High	LRVAPEEHPVLLTE		2	3	A5A3E0; P60709; P63261	2	1602.88	801.942	-5.29	2.12	POTE ankyrin domain family member F OS=Homo sapiens OX=9606 GN=POTEF PE=1 SV=2 Actin, cytoplasmic 1 OS=Homo sapiens OX=9606 GN=ACTB PE=1 SV=1	64.6221	FALSE
	High	IVRDIKE		2	1	A5A3E0; P63267; Q9BYX7; P0CG39; P60709; Q6S8J3; P62736; P68133; P0CG38; P68032; P63261	1	872.52	436.763	-1.84	2.14	POTE ankyrin domain family member F OS=Homo sapiens OX=9606 GN=POTEF PE=1 SV=2 Actin, cytoplasmic 1 OS=Homo sapiens OX=9606 GN=ACTB PE=1 SV=1 Actin, alpha skeletal muscle OS=Homo sapiens OX=9606 GN=ACTA1 PE=1 SV=1	19.9164	FALSE
	High	MEKIWHHTFYNE		2	2	A5A3E0; Q9BYX7; P0CG39; P60709; Q6S8J3; P68133; P0CG38; P68032; P63261	1	1634.74	817.867	-8.78	1.83	POTE ankyrin domain family member F OS=Homo sapiens OX=9606 GN=POTEF PE=1 SV=2 Actin, cytoplasmic 1 OS=Homo sapiens OX=9606 GN=ACTB PE=1 SV=1 Actin, alpha skeletal muscle OS=Homo sapiens OX=9606 GN=ACTA1 PE=1 SV=1	60.5816	FALSE
	High	SGDGVTHTVPIYE		2	1	A5A3E0; P60709; Q6S8J3; P63261	1	1374.65	687.829	-1.96	2.11	POTE ankyrin domain family member F OS=Homo sapiens OX=9606 GN=POTEF PE=1 SV=2 Actin, cytoplasmic 1 OS=Homo sapiens OX=9606 GN=ACTB PE=1 SV=1	50.8285	FALSE
	High	YLMKILTE		2	1	A5A3E0; P63267; Q9BYX7; P0CG39; P60709; Q6S8J3; P62736; P68133; Q562R1; P0CG38; P68032; P63261	0	1010.56	505.785	3.19	1.56	POTE ankyrin domain family member F OS=Homo sapiens OX=9606 GN=POTEF PE=1 SV=2 Actin, cytoplasmic 1 OS=Homo sapiens OX=9606 GN=ACTB PE=1 SV=1 Actin, alpha skeletal muscle OS=Homo sapiens OX=9606 GN=ACTA1 PE=1 SV=1	83.1046	FALSE
High	P62987	Ubiquitin-60S ribosomal protein L40 OS=Homo sapiens OX=9606 GN=UBA52 PE=1 SV=2	43	4	36	14.7	9.83	128	FALSE
	Confidence	Sequence	Modifications	Charge (by Search Engine): A2 Sequest HT	# PSMs	Protein Accessions	# Missed Cleavages	Theo. MH+ [Da]	m/z [Da] (by Search Engine): A2 Sequest HT	DeltaM [ppm] (by Search Engine): A2 Sequest HT	XCorr (by Search Engine): A2 Sequest HT	Master Protein Descriptions	RT [min] (by Search Engine): A2 Sequest HT	Contaminant
	High	MQIFVKTLTGKTITLE	1xOxidation [M1]	3	4	P62987; P62979; P0CG47; P0CG48	0	1839.03	613.68	-2.94	4	Ubiquitin-60S ribosomal protein L40 OS=Homo sapiens OX=9606 GN=UBA52 PE=1 SV=2	95.2055	FALSE
	High	DGRTLSDYNIQKE		3	12	P62987; P62979; P0CG47; P0CG48	2	1538.74	513.586	-0.1	3.45	Ubiquitin-60S ribosomal protein L40 OS=Homo sapiens OX=9606 GN=UBA52 PE=1 SV=2	41.0172	FALSE
	High	GIPPDQQRLIFAGKQLE		3	23	P62987; P62979; P0CG47; P0CG48	1	1910.05	637.355	1.12	2.54	Ubiquitin-60S ribosomal protein L40 OS=Homo sapiens OX=9606 GN=UBA52 PE=1 SV=2	75.8661	FALSE
	High	GRTLSDYNIQKE		3	1	P62987; P62979; P0CG47; P0CG48	1	1423.72	475.244	-0.16	2.06	Ubiquitin-60S ribosomal protein L40 OS=Homo sapiens OX=9606 GN=UBA52 PE=1 SV=2	33.2179	FALSE
	High	MQIFVKTLTGKTITLE		3	3	P62987; P62979; P0CG47; P0CG48	0	1823.03	608.348	-2.82	4.84	Ubiquitin-60S ribosomal protein L40 OS=Homo sapiens OX=9606 GN=UBA52 PE=1 SV=2	111.443	FALSE
High	Q99700	Ataxin-2 OS=Homo sapiens OX=9606 GN=ATXN2 PE=1 SV=2	42	16	10	140.2	9.57	1313	FALSE
	Confidence	Sequence	Modifications	Charge (by Search Engine): A2 Sequest HT	# PSMs	Protein Accessions	# Missed Cleavages	Theo. MH+ [Da]	m/z [Da] (by Search Engine): A2 Sequest HT	DeltaM [ppm] (by Search Engine): A2 Sequest HT	XCorr (by Search Engine): A2 Sequest HT	Master Protein Descriptions	RT [min] (by Search Engine): A2 Sequest HT	Contaminant
	High	AKDSRLQDQRQNSPAGNKE	1xPhospho [S13]	4	1	Q99700	2	2222.03	556.262	-2.24	2.56	Ataxin-2 OS=Homo sapiens OX=9606 GN=ATXN2 PE=1 SV=2	17.8238	FALSE
	High	NIKPNETSPSFSKAE	1xPhospho [S/T]	3	3	Q99700	1	1728.78	576.933	0.26	2.91	Ataxin-2 OS=Homo sapiens OX=9606 GN=ATXN2 PE=1 SV=2	31.6256	FALSE
	High	AKDSRLQDQRQNSPAGNKE		4	2	Q99700	2	2142.06	536.271	-1.28	3.85	Ataxin-2 OS=Homo sapiens OX=9606 GN=ATXN2 PE=1 SV=2	18.5013	FALSE
	High	FRLQPSSTSE		2	2	Q99700	0	1151.57	576.289	0.78	3.51	Ataxin-2 OS=Homo sapiens OX=9606 GN=ATXN2 PE=1 SV=2	37.1531	FALSE
	High	FVSHNPPSE		2	2	Q99700	0	1013.47	507.237	-2.11	1.9	Ataxin-2 OS=Homo sapiens OX=9606 GN=ATXN2 PE=1 SV=2	20.3847	FALSE
	High	HRKQIDDLKKFKND		4	3	Q99700	2	1784.98	447	1.02	3.52	Ataxin-2 OS=Homo sapiens OX=9606 GN=ATXN2 PE=1 SV=2	25.4907	FALSE
	High	IESSAQYKARVALE		3	1	Q99700	1	1564.83	522.282	-0.92	2.96	Ataxin-2 OS=Homo sapiens OX=9606 GN=ATXN2 PE=1 SV=2	38.3882	FALSE
	High	LKKFKNDFRLQPSSTSE		3	1	Q99700	1	2025.08	675.696	-0.86	3.85	Ataxin-2 OS=Homo sapiens OX=9606 GN=ATXN2 PE=1 SV=2	44.8329	FALSE
	High	LVLDAAHE		2	1	Q99700	1	867.457	434.233	1.06	1.5	Ataxin-2 OS=Homo sapiens OX=9606 GN=ATXN2 PE=1 SV=2	35.3924	FALSE
	High	NKGISPVVSE		2	3	Q99700	0	1029.56	515.282	-1.16	2.47	Ataxin-2 OS=Homo sapiens OX=9606 GN=ATXN2 PE=1 SV=2	28.3759	FALSE
	High	NKYIPPGQRNRE		3	2	Q99700	0	1471.78	491.263	-1.83	1.28	Ataxin-2 OS=Homo sapiens OX=9606 GN=ATXN2 PE=1 SV=2	19.3333	FALSE
	High	NIKPNETSPSFSKAE		2	3	Q99700	1	1648.82	824.914	1.3	2.17	Ataxin-2 OS=Homo sapiens OX=9606 GN=ATXN2 PE=1 SV=2	28.6092	FALSE
	High	PSAKDSFIE		2	2	Q99700	1	993.489	497.248	-0.02	2.29	Ataxin-2 OS=Homo sapiens OX=9606 GN=ATXN2 PE=1 SV=2	35.4198	FALSE
	High	SMDQLLNKNRE		2	3	Q99700	1	1347.67	674.338	-0.04	2.8	Ataxin-2 OS=Homo sapiens OX=9606 GN=ATXN2 PE=1 SV=2	37.6867	FALSE
	High	SMDQLLNKNREGE		3	3	Q99700	2	1533.73	511.916	-0.21	2.59	Ataxin-2 OS=Homo sapiens OX=9606 GN=ATXN2 PE=1 SV=2	39.1362	FALSE
	High	SRLQDQRQNSPAGNKE		4	2	Q99700	1	1827.91	457.731	-1.62	2.6	Ataxin-2 OS=Homo sapiens OX=9606 GN=ATXN2 PE=1 SV=2	18.4477	FALSE
	High	SSAQYKARVALE		3	7	Q99700	0	1322.71	441.574	0.19	4.76	Ataxin-2 OS=Homo sapiens OX=9606 GN=ATXN2 PE=1 SV=2	29.6778	FALSE
	High	TSPSFSKAE		2	1	Q99700	0	953.457	477.232	-1.08	1.31	Ataxin-2 OS=Homo sapiens OX=9606 GN=ATXN2 PE=1 SV=2	21.8365	FALSE
High	P22314	Ubiquitin-like modifier-activating enzyme 1 OS=Homo sapiens OX=9606 GN=UBA1 PE=1 SV=3	41	19	20	117.8	5.76	1058	FALSE
	Confidence	Sequence	Modifications	Charge (by Search Engine): A2 Sequest HT	# PSMs	Protein Accessions	# Missed Cleavages	Theo. MH+ [Da]	m/z [Da] (by Search Engine): A2 Sequest HT	DeltaM [ppm] (by Search Engine): A2 Sequest HT	XCorr (by Search Engine): A2 Sequest HT	Master Protein Descriptions	RT [min] (by Search Engine): A2 Sequest HT	Contaminant
	High	DLIRKLAYVAAGD		2	1	P22314	1	1404.78	702.894	-3.06	1.95	Ubiquitin-like modifier-activating enzyme 1 OS=Homo sapiens OX=9606 GN=UBA1 PE=1 SV=3	96.8787	FALSE
	High	DVEVPYVRYTIR		3	1	P22314	2	1509.81	503.941	2.47	1.85	Ubiquitin-like modifier-activating enzyme 1 OS=Homo sapiens OX=9606 GN=UBA1 PE=1 SV=3	78.9653	FALSE
	High	FIVAASNLRAE		2	2	P22314	0	1190.65	595.827	-5.87	2.34	Ubiquitin-like modifier-activating enzyme 1 OS=Homo sapiens OX=9606 GN=UBA1 PE=1 SV=3	60.1923	FALSE
	High	FTPKSGVKIHVSDQE		2	1	P22314	1	1671.87	836.438	-0.28	1.96	Ubiquitin-like modifier-activating enzyme 1 OS=Homo sapiens OX=9606 GN=UBA1 PE=1 SV=3	33.041	FALSE
	High	GLFKQPAE		2	1	P22314	0	889.478	445.243	0.31	1.46	Ubiquitin-like modifier-activating enzyme 1 OS=Homo sapiens OX=9606 GN=UBA1 PE=1 SV=3	39.0092	FALSE
	High	GLFKQPAENVNQYLTDPKFVE		3	3	P22314	2	2437.24	813.079	-7.1	3.73	Ubiquitin-like modifier-activating enzyme 1 OS=Homo sapiens OX=9606 GN=UBA1 PE=1 SV=3	107.352	FALSE
	High	GLYSRQLYVLGHE		3	4	P22314	0	1534.8	512.272	0.76	2.5	Ubiquitin-like modifier-activating enzyme 1 OS=Homo sapiens OX=9606 GN=UBA1 PE=1 SV=3	75.7805	FALSE
	High	HTLQWARDE		2	3	P22314	1	1155.55	578.281	1.26	2.77	Ubiquitin-like modifier-activating enzyme 1 OS=Homo sapiens OX=9606 GN=UBA1 PE=1 SV=3	33.4011	FALSE
	High	HTLQWARDEFE		2	1	P22314	2	1431.67	716.334	-3.22	2.27	Ubiquitin-like modifier-activating enzyme 1 OS=Homo sapiens OX=9606 GN=UBA1 PE=1 SV=3	66.4443	FALSE
	High	LAPINAFIGGLAAQE		2	1	P22314	0	1484.81	742.912	3.54	1.13	Ubiquitin-like modifier-activating enzyme 1 OS=Homo sapiens OX=9606 GN=UBA1 PE=1 SV=3	136.547	FALSE
	High	LKATLPSPDKLPGFKMYPIDFE		4	1	P22314	2	2507.33	627.587	0.44	2.32	Ubiquitin-like modifier-activating enzyme 1 OS=Homo sapiens OX=9606 GN=UBA1 PE=1 SV=3	121.137	FALSE
	High	LQSANASVDDSRLE		2	1	P22314	2	1504.72	752.865	-0.75	2.33	Ubiquitin-like modifier-activating enzyme 1 OS=Homo sapiens OX=9606 GN=UBA1 PE=1 SV=3	34.4217	FALSE
	High	IVSRVSKRKLGRHVRALVLE		5	4	P22314	0	2316.45	464.092	-5.84	2.83	Ubiquitin-like modifier-activating enzyme 1 OS=Homo sapiens OX=9606 GN=UBA1 PE=1 SV=3	60.7925	FALSE
	High	LYKVVQGHRQLD		2	2	P22314	0	1455.81	728.408	1.55	2.65	Ubiquitin-like modifier-activating enzyme 1 OS=Homo sapiens OX=9606 GN=UBA1 PE=1 SV=3	29.6108	FALSE
	High	MTLKQFLD		2	3	P22314	0	995.523	498.265	-1.15	1.79	Ubiquitin-like modifier-activating enzyme 1 OS=Homo sapiens OX=9606 GN=UBA1 PE=1 SV=3	92.2788	FALSE
	High	NVNQYLTDPKFVE		2	3	P22314	1	1566.78	783.893	-0.7	2.12	Ubiquitin-like modifier-activating enzyme 1 OS=Homo sapiens OX=9606 GN=UBA1 PE=1 SV=3	80.5701	FALSE
	High	RLDQPMTE		2	2	P22314	1	989.472	495.24	0.71	1.86	Ubiquitin-like modifier-activating enzyme 1 OS=Homo sapiens OX=9606 GN=UBA1 PE=1 SV=3	26.7428	FALSE
	High	VSQPRLAE		2	1	P22314	0	899.495	450.251	0.09	2.23	Ubiquitin-like modifier-activating enzyme 1 OS=Homo sapiens OX=9606 GN=UBA1 PE=1 SV=3	24.4131	FALSE
	High	WTLWDRFE		2	6	P22314	1	1152.55	576.778	1.25	2.45	Ubiquitin-like modifier-activating enzyme 1 OS=Homo sapiens OX=9606 GN=UBA1 PE=1 SV=3	122.464	FALSE
High	Q15714	TSC22 domain family protein 1 OS=Homo sapiens OX=9606 GN=TSC22D1 PE=1 SV=3	40	13	14	109.6	5.64	1073	FALSE
	Confidence	Sequence	Modifications	Charge (by Search Engine): A2 Sequest HT	# PSMs	Protein Accessions	# Missed Cleavages	Theo. MH+ [Da]	m/z [Da] (by Search Engine): A2 Sequest HT	DeltaM [ppm] (by Search Engine): A2 Sequest HT	XCorr (by Search Engine): A2 Sequest HT	Master Protein Descriptions	RT [min] (by Search Engine): A2 Sequest HT	Contaminant
	High	TVKQNPIEVTSERE	1xPhospho [S11]	3	1	Q15714	2	1709.81	570.609	1.39	2.45	TSC22 domain family protein 1 OS=Homo sapiens OX=9606 GN=TSC22D1 PE=1 SV=3	30.9648	FALSE
	High	GVLINKVVE		2	6	Q15714	0	970.593	485.798	-3.71	2.59	TSC22 domain family protein 1 OS=Homo sapiens OX=9606 GN=TSC22D1 PE=1 SV=3	51.3581	FALSE
	High	ILDVSLSRATD		2	2	Q15714	1	1189.64	595.322	-5.34	2.74	TSC22 domain family protein 1 OS=Homo sapiens OX=9606 GN=TSC22D1 PE=1 SV=3	61.4024	FALSE
	High	LIEKNSQLE		2	1	Q15714	1	1073.58	537.296	1.39	2.64	TSC22 domain family protein 1 OS=Homo sapiens OX=9606 GN=TSC22D1 PE=1 SV=3	25.3265	FALSE
	High	LIEKNSQLEQE		2	2	Q15714	2	1330.68	665.846	-0.17	2.5	TSC22 domain family protein 1 OS=Homo sapiens OX=9606 GN=TSC22D1 PE=1 SV=3	27.2261	FALSE
	High	MGAPTVVVQQQQQQQQQQQQQPALQGVTLQQMD		4	2	Q15714	0	3719.82	930.707	-3.94	2.84	TSC22 domain family protein 1 OS=Homo sapiens OX=9606 GN=TSC22D1 PE=1 SV=3	97.0584	FALSE
	High	NNLLKTLASPE		2	3	Q15714	0	1199.66	600.335	-1.02	2.75	TSC22 domain family protein 1 OS=Homo sapiens OX=9606 GN=TSC22D1 PE=1 SV=3	70.6384	FALSE
	High	QAMDLVKSHLMYAVREE		3	3	Q15714; O75157	2	2020	674.006	2.31	2.94	TSC22 domain family protein 1 OS=Homo sapiens OX=9606 GN=TSC22D1 PE=1 SV=3	87.1588	FALSE
	High	SHTEDLSSSE		2	1	Q15714	2	1091.45	546.227	-1.99	2.34	TSC22 domain family protein 1 OS=Homo sapiens OX=9606 GN=TSC22D1 PE=1 SV=3	19.1997	FALSE
	High	SSSGASVVAIDNKIE		2	10	Q15714	1	1476.75	738.881	0.92	3	TSC22 domain family protein 1 OS=Homo sapiens OX=9606 GN=TSC22D1 PE=1 SV=3	46.9127	FALSE
	High	STSGSSVSSSVSTLSHYTE		3	1	Q15714	0	1902.86	634.954	-4.45	3.93	TSC22 domain family protein 1 OS=Homo sapiens OX=9606 GN=TSC22D1 PE=1 SV=3	64.4498	FALSE
	High	TVKQNPIEVTSE		2	3	Q15714	1	1344.7	672.853	-1.01	3.2	TSC22 domain family protein 1 OS=Homo sapiens OX=9606 GN=TSC22D1 PE=1 SV=3	32.01	FALSE
	High	TVKQNPIEVTSERE		2	3	Q15714	2	1629.84	815.426	-0.04	3.48	TSC22 domain family protein 1 OS=Homo sapiens OX=9606 GN=TSC22D1 PE=1 SV=3	28.7024	FALSE
	High	VSLSRATDLGEPE		2	2	Q15714	2	1373.69	687.346	-4.46	2.22	TSC22 domain family protein 1 OS=Homo sapiens OX=9606 GN=TSC22D1 PE=1 SV=3	53.2285	FALSE
High	Q75N03	E3 ubiquitin-protein ligase Hakai OS=Homo sapiens OX=9606 GN=CBLL1 PE=1 SV=1	40	6	20	54.5	8.29	491	FALSE
	Confidence	Sequence	Modifications	Charge (by Search Engine): A2 Sequest HT	# PSMs	Protein Accessions	# Missed Cleavages	Theo. MH+ [Da]	m/z [Da] (by Search Engine): A2 Sequest HT	DeltaM [ppm] (by Search Engine): A2 Sequest HT	XCorr (by Search Engine): A2 Sequest HT	Master Protein Descriptions	RT [min] (by Search Engine): A2 Sequest HT	Contaminant
	High	LSMAPPPPRSVSQE	1xOxidation [M3]	2	6	Q75N03	0	1511.75	756.38	-0.24	2.7	E3 ubiquitin-protein ligase Hakai OS=Homo sapiens OX=9606 GN=CBLL1 PE=1 SV=1	26.6435	FALSE
	High	DIRAPPAE		2	1	Q75N03	1	868.452	434.73	0.97	2.06	E3 ubiquitin-protein ligase Hakai OS=Homo sapiens OX=9606 GN=CBLL1 PE=1 SV=1	23.6115	FALSE
	High	HYNQPHEDIRAPPAE		3	12	Q75N03	2	1773.83	591.948	-0.01	5.06	E3 ubiquitin-protein ligase Hakai OS=Homo sapiens OX=9606 GN=CBLL1 PE=1 SV=1	27.3049	FALSE
	High	LQAHINHRHMRAGKPVTRASLE		5	1	Q75N03	0	2522.36	505.279	0.55	3.34	E3 ubiquitin-protein ligase Hakai OS=Homo sapiens OX=9606 GN=CBLL1 PE=1 SV=1	35.761	FALSE
	High	LSMAPPPPRSVSQE		2	10	Q75N03	0	1495.76	748.382	-1.03	3.15	E3 ubiquitin-protein ligase Hakai OS=Homo sapiens OX=9606 GN=CBLL1 PE=1 SV=1	42.0632	FALSE
	High	NVHPPIAPPPTEIPE		3	4	Q75N03	1	1607.84	536.618	-2.89	2.42	E3 ubiquitin-protein ligase Hakai OS=Homo sapiens OX=9606 GN=CBLL1 PE=1 SV=1	67.1539	FALSE
	High	RFIMPPDKHHMSHIPPKQHIMMPPPPLQHVPHE		7	6	Q75N03	1	3936.99	563.29	-0.87	5.33	E3 ubiquitin-protein ligase Hakai OS=Homo sapiens OX=9606 GN=CBLL1 PE=1 SV=1	70.7414	FALSE
High	P13639	Elongation factor 2 OS=Homo sapiens OX=9606 GN=EEF2 PE=1 SV=4	40	16	20	95.3	6.83	858	FALSE
	Confidence	Sequence	Modifications	Charge (by Search Engine): A2 Sequest HT	# PSMs	Protein Accessions	# Missed Cleavages	Theo. MH+ [Da]	m/z [Da] (by Search Engine): A2 Sequest HT	DeltaM [ppm] (by Search Engine): A2 Sequest HT	XCorr (by Search Engine): A2 Sequest HT	Master Protein Descriptions	RT [min] (by Search Engine): A2 Sequest HT	Contaminant
	High	AKNPADLPKLVE		2	3	P13639	1	1294.74	647.871	-1.29	3.5	Elongation factor 2 OS=Homo sapiens OX=9606 GN=EEF2 PE=1 SV=4	46.661	FALSE
	High	ELYQTFQRIVE		2	1	P13639	1	1425.74	713.369	-4.07	1.82	Elongation factor 2 OS=Homo sapiens OX=9606 GN=EEF2 PE=1 SV=4	98.47	FALSE
	High	GIPALDNFLDKL		2	1	P13639	2	1315.73	658.368	2.4	2.4	Elongation factor 2 OS=Homo sapiens OX=9606 GN=EEF2 PE=1 SV=4	139.692	FALSE
	High	GQLGPAERAKKVE		2	1	P13639	1	1382.78	691.891	-0.66	2.49	Elongation factor 2 OS=Homo sapiens OX=9606 GN=EEF2 PE=1 SV=4	20.9245	FALSE
	High	HWQILPGDPFDNSSRPSQVVAE		3	7	P13639	2	2479.2	827.068	-4.78	3.13	Elongation factor 2 OS=Homo sapiens OX=9606 GN=EEF2 PE=1 SV=4	109.811	FALSE
	High	KLDIKLD		2	1	P13639	1	844.514	422.761	0.12	2.86	Elongation factor 2 OS=Homo sapiens OX=9606 GN=EEF2 PE=1 SV=4	41.7924	FALSE
	High	IKDSVVAGFQWATKE		2	4	P13639	1	1678.88	839.945	1.31	2.71	Elongation factor 2 OS=Homo sapiens OX=9606 GN=EEF2 PE=1 SV=4	80.7247	FALSE
	High	ITKGVQYLNE		2	2	P13639	0	1164.63	582.817	-0.06	3.2	Elongation factor 2 OS=Homo sapiens OX=9606 GN=EEF2 PE=1 SV=4	38.7059	FALSE
	High	LYQTFQRIVE		2	3	P13639	0	1296.69	648.851	0.55	2.33	Elongation factor 2 OS=Homo sapiens OX=9606 GN=EEF2 PE=1 SV=4	73.5401	FALSE
	High	MYVAKFAAKGE		2	2	P13639	0	1214.62	607.817	1.92	3.53	Elongation factor 2 OS=Homo sapiens OX=9606 GN=EEF2 PE=1 SV=4	37.9355	FALSE
	High	RIKPVLMMNKMD		3	1	P13639	0	1475.79	492.598	-5.86	2.79	Elongation factor 2 OS=Homo sapiens OX=9606 GN=EEF2 PE=1 SV=4	55.6034	FALSE
	High	RIKPVLMMNKMDRALLE		3	5	P13639	1	2058.14	686.716	-2.85	3.5	Elongation factor 2 OS=Homo sapiens OX=9606 GN=EEF2 PE=1 SV=4	94.9649	FALSE
	High	SGEHIIAGAGE		2	2	P13639	1	1040.5	520.753	-1.66	2.98	Elongation factor 2 OS=Homo sapiens OX=9606 GN=EEF2 PE=1 SV=4	27.3901	FALSE
	High	SQVAGTPMFVVKAYLPVNE		3	2	P13639	0	2050.07	684.028	0.95	2.62	Elongation factor 2 OS=Homo sapiens OX=9606 GN=EEF2 PE=1 SV=4	120.608	FALSE
	High	SVVAGFQWATKE		2	2	P13639	0	1322.67	661.843	3.19	2.69	Elongation factor 2 OS=Homo sapiens OX=9606 GN=EEF2 PE=1 SV=4	81.541	FALSE
	High	TVLRQAIAE		2	3	P13639	0	1000.58	500.793	0.03	3.03	Elongation factor 2 OS=Homo sapiens OX=9606 GN=EEF2 PE=1 SV=4	37.9967	FALSE
High	Q08211	ATP-dependent RNA helicase A OS=Homo sapiens OX=9606 GN=DHX9 PE=1 SV=4	40	20	19	140.9	6.84	1270	FALSE
	Confidence	Sequence	Modifications	Charge (by Search Engine): A2 Sequest HT	# PSMs	Protein Accessions	# Missed Cleavages	Theo. MH+ [Da]	m/z [Da] (by Search Engine): A2 Sequest HT	DeltaM [ppm] (by Search Engine): A2 Sequest HT	XCorr (by Search Engine): A2 Sequest HT	Master Protein Descriptions	RT [min] (by Search Engine): A2 Sequest HT	Contaminant
	High	AGIRGISHVIVDE		3	3	Q08211	1	1365.75	455.918	-5.86	2.59	ATP-dependent RNA helicase A OS=Homo sapiens OX=9606 GN=DHX9 PE=1 SV=4	59.5131	FALSE
	High	ALLKYIE		2	2	Q08211	0	849.508	425.256	-3.39	1.61	ATP-dependent RNA helicase A OS=Homo sapiens OX=9606 GN=DHX9 PE=1 SV=4	69.095	FALSE
	High	FVNYLVRINE		2	1	Q08211	0	1266.68	633.846	0.76	2.06	ATP-dependent RNA helicase A OS=Homo sapiens OX=9606 GN=DHX9 PE=1 SV=4	87.2359	FALSE
	High	GDLPTTMGGPLPPHLALKAE		3	3	Q08211	1	2015.06	672.361	2.02	2.13	ATP-dependent RNA helicase A OS=Homo sapiens OX=9606 GN=DHX9 PE=1 SV=4	86.5958	FALSE
	High	GYNYTGMGNSTNKKDAQSNAARDFVNYLVRINE		5	1	Q08211	2	3710.76	742.958	-0.12	2.69	ATP-dependent RNA helicase A OS=Homo sapiens OX=9606 GN=DHX9 PE=1 SV=4	117.796	FALSE
	High	HQLQNIIQE		2	2	Q08211	0	1122.59	561.798	-0.78	2.09	ATP-dependent RNA helicase A OS=Homo sapiens OX=9606 GN=DHX9 PE=1 SV=4	44.8096	FALSE
	High	ILINSGFPE		2	1	Q08211	0	989.53	495.269	0.22	1.31	ATP-dependent RNA helicase A OS=Homo sapiens OX=9606 GN=DHX9 PE=1 SV=4	87.7958	FALSE
	High	LLPVKKFE		2	1	Q08211	0	973.608	487.307	-0.39	1.43	ATP-dependent RNA helicase A OS=Homo sapiens OX=9606 GN=DHX9 PE=1 SV=4	41.0514	FALSE
	High	MFRTPLHE		2	2	Q08211	0	1030.51	515.76	-0.5	1.74	ATP-dependent RNA helicase A OS=Homo sapiens OX=9606 GN=DHX9 PE=1 SV=4	41.162	FALSE
	High	MNPHFGSHRYQILPLHSQIPREE		5	1	Q08211	1	2786.39	558.083	-2.21	3.64	ATP-dependent RNA helicase A OS=Homo sapiens OX=9606 GN=DHX9 PE=1 SV=4	72.7491	FALSE
	High	NAKARLNQYFQKE		3	4	Q08211	0	1609.84	537.286	-0.4	4.12	ATP-dependent RNA helicase A OS=Homo sapiens OX=9606 GN=DHX9 PE=1 SV=4	39.8894	FALSE
	High	PYKVNLSQDLE		2	1	Q08211	1	1305.67	653.333	-6.93	2.55	ATP-dependent RNA helicase A OS=Homo sapiens OX=9606 GN=DHX9 PE=1 SV=4	62.9158	FALSE
	High	QDHDLQAILQE		2	2	Q08211	2	1309.64	655.323	-0.14	2.85	ATP-dependent RNA helicase A OS=Homo sapiens OX=9606 GN=DHX9 PE=1 SV=4	73.7323	FALSE
	High	QISMDLKNE		2	3	Q08211	1	1077.52	539.266	-0.07	2.5	ATP-dependent RNA helicase A OS=Homo sapiens OX=9606 GN=DHX9 PE=1 SV=4	41.0846	FALSE
	High	RGANLKDYYSRKEE		3	1	Q08211	2	1728.87	576.961	0.33	2.08	ATP-dependent RNA helicase A OS=Homo sapiens OX=9606 GN=DHX9 PE=1 SV=4	27.3621	FALSE
	High	TRLSMSQLNE		2	2	Q08211	0	1178.58	589.795	-0.54	2.32	ATP-dependent RNA helicase A OS=Homo sapiens OX=9606 GN=DHX9 PE=1 SV=4	43.0395	FALSE
	High	TVEPYKVNLSQDLE		2	2	Q08211	2	1634.83	817.919	1.94	2.46	ATP-dependent RNA helicase A OS=Homo sapiens OX=9606 GN=DHX9 PE=1 SV=4	76.23	FALSE
	High	VTKQPAIISQLDPVNE		2	4	Q08211	1	1751.95	876.483	2.89	2.96	ATP-dependent RNA helicase A OS=Homo sapiens OX=9606 GN=DHX9 PE=1 SV=4	80.4685	FALSE
	High	VYGRTYPVQE		2	2	Q08211	0	1211.61	606.307	0.61	2.11	ATP-dependent RNA helicase A OS=Homo sapiens OX=9606 GN=DHX9 PE=1 SV=4	33.3788	FALSE
	High	YKYTQVGPDHNRSFIAE		3	2	Q08211	1	2024.98	675.664	-1.95	5.14	ATP-dependent RNA helicase A OS=Homo sapiens OX=9606 GN=DHX9 PE=1 SV=4	47.076	FALSE
High	Q7Z6Z7	E3 ubiquitin-protein ligase HUWE1 OS=Homo sapiens OX=9606 GN=HUWE1 PE=1 SV=3	40	22	7	481.6	5.22	4374	FALSE
	Confidence	Sequence	Modifications	Charge (by Search Engine): A2 Sequest HT	# PSMs	Protein Accessions	# Missed Cleavages	Theo. MH+ [Da]	m/z [Da] (by Search Engine): A2 Sequest HT	DeltaM [ppm] (by Search Engine): A2 Sequest HT	XCorr (by Search Engine): A2 Sequest HT	Master Protein Descriptions	RT [min] (by Search Engine): A2 Sequest HT	Contaminant
	High	ATTAIIKLLEE		2	2	Q7Z6Z7	1	1201.7	601.353	-4.38	1.74	E3 ubiquitin-protein ligase HUWE1 OS=Homo sapiens OX=9606 GN=HUWE1 PE=1 SV=3	107.394	FALSE
	High	DMAVHVRRDHVFE		3	2	Q7Z6Z7	2	1610.79	537.6	-0.59	2.14	E3 ubiquitin-protein ligase HUWE1 OS=Homo sapiens OX=9606 GN=HUWE1 PE=1 SV=3	42.8127	FALSE
	High	DSVLAVMPPDIAAE		2	2	Q7Z6Z7	2	1427.71	714.357	-1.16	1.81	E3 ubiquitin-protein ligase HUWE1 OS=Homo sapiens OX=9606 GN=HUWE1 PE=1 SV=3	113.147	FALSE
	High	DYPDMNASPLVRFE		2	1	Q7Z6Z7	2	1653.76	827.376	-8	2	E3 ubiquitin-protein ligase HUWE1 OS=Homo sapiens OX=9606 GN=HUWE1 PE=1 SV=3	105.494	FALSE
	High	FLAALPPAIQEE		2	2	Q7Z6Z7	1	1298.7	649.849	-5.98	1.48	E3 ubiquitin-protein ligase HUWE1 OS=Homo sapiens OX=9606 GN=HUWE1 PE=1 SV=3	106.85	FALSE
	High	GGSRREPQVNQQQLQQLMD		3	2	Q7Z6Z7	1	2212.09	738.034	-0.95	2.39	E3 ubiquitin-protein ligase HUWE1 OS=Homo sapiens OX=9606 GN=HUWE1 PE=1 SV=3	62.4836	FALSE
	High	GGSRREPQVNQQQLQQLMDMGFTRE		4	1	Q7Z6Z7	2	2933.41	734.105	-4.29	5.76	E3 ubiquitin-protein ligase HUWE1 OS=Homo sapiens OX=9606 GN=HUWE1 PE=1 SV=3	101.427	FALSE
	High	KMVNPTTVLE		2	2	Q7Z6Z7	0	1131.61	566.304	-5.6	1.88	E3 ubiquitin-protein ligase HUWE1 OS=Homo sapiens OX=9606 GN=HUWE1 PE=1 SV=3	58.928	FALSE
	High	KRTTSNTLHYIHIE		3	4	Q7Z6Z7	0	1712.91	571.641	-0.14	3.45	E3 ubiquitin-protein ligase HUWE1 OS=Homo sapiens OX=9606 GN=HUWE1 PE=1 SV=3	41.0651	FALSE
	High	LGPTRPSGEAE		2	1	Q7Z6Z7	1	1113.55	557.281	1.27	1.4	E3 ubiquitin-protein ligase HUWE1 OS=Homo sapiens OX=9606 GN=HUWE1 PE=1 SV=3	22.2596	FALSE
	High	LSSPNMANTVNAALKPLE		3	1	Q7Z6Z7	0	1869.97	623.992	-6.29	1.83	E3 ubiquitin-protein ligase HUWE1 OS=Homo sapiens OX=9606 GN=HUWE1 PE=1 SV=3	105.014	FALSE
	High	LVDVLQITDKQLME		2	1	Q7Z6Z7	2	1644.89	822.946	-1.82	1.42	E3 ubiquitin-protein ligase HUWE1 OS=Homo sapiens OX=9606 GN=HUWE1 PE=1 SV=3	114.388	FALSE
	High	NKGNDTPLALE		2	2	Q7Z6Z7	1	1171.6	586.301	-0.36	2.41	E3 ubiquitin-protein ligase HUWE1 OS=Homo sapiens OX=9606 GN=HUWE1 PE=1 SV=3	40.6472	FALSE
	High	NLRIKGPNAVQLVKTTPLKPSPLPVIPDTIKE		5	1	Q7Z6Z7	1	3477.06	696.214	-4.03	4.73	E3 ubiquitin-protein ligase HUWE1 OS=Homo sapiens OX=9606 GN=HUWE1 PE=1 SV=3	99.5558	FALSE
	High	NRPLDLLHKME		3	1	Q7Z6Z7	1	1365.73	455.913	-5.23	2.44	E3 ubiquitin-protein ligase HUWE1 OS=Homo sapiens OX=9606 GN=HUWE1 PE=1 SV=3	66.1788	FALSE
	High	SHDQHAVLVLQPAVE		3	1	Q7Z6Z7	1	1642.85	548.285	-8.15	2.83	E3 ubiquitin-protein ligase HUWE1 OS=Homo sapiens OX=9606 GN=HUWE1 PE=1 SV=3	59.1475	FALSE
	High	SILSSLEPLHRPIE		3	1	Q7Z6Z7	1	1590.88	530.965	-2.68	2.41	E3 ubiquitin-protein ligase HUWE1 OS=Homo sapiens OX=9606 GN=HUWE1 PE=1 SV=3	99.4315	FALSE
	High	SILSSLEPLHRPIESPGGSVLLRE		4	2	Q7Z6Z7	2	2586.42	647.361	-1.73	3.68	E3 ubiquitin-protein ligase HUWE1 OS=Homo sapiens OX=9606 GN=HUWE1 PE=1 SV=3	116.099	FALSE
	High	SPGGSVLLRE		2	1	Q7Z6Z7	0	1014.56	507.783	0.46	2.23	E3 ubiquitin-protein ligase HUWE1 OS=Homo sapiens OX=9606 GN=HUWE1 PE=1 SV=3	41.0082	FALSE
	High	VKAALGRALAMAE		3	1	Q7Z6Z7	0	1300.74	434.249	-5.78	2.12	E3 ubiquitin-protein ligase HUWE1 OS=Homo sapiens OX=9606 GN=HUWE1 PE=1 SV=3	62.2936	FALSE
	High	VQAMQSFNSTQQNE		2	2	Q7Z6Z7	0	1611.71	806.355	-2.08	2.09	E3 ubiquitin-protein ligase HUWE1 OS=Homo sapiens OX=9606 GN=HUWE1 PE=1 SV=3	42.3022	FALSE
	High	YLLTHPPPIMGGVVRD		3	7	Q7Z6Z7	0	1764.95	588.987	-0.04	4.32	E3 ubiquitin-protein ligase HUWE1 OS=Homo sapiens OX=9606 GN=HUWE1 PE=1 SV=3	89.897	FALSE
High	P60228	Eukaryotic translation initiation factor 3 subunit E OS=Homo sapiens OX=9606 GN=EIF3E PE=1 SV=1	39	14	33	52.2	6.04	445	FALSE
	Confidence	Sequence	Modifications	Charge (by Search Engine): A2 Sequest HT	# PSMs	Protein Accessions	# Missed Cleavages	Theo. MH+ [Da]	m/z [Da] (by Search Engine): A2 Sequest HT	DeltaM [ppm] (by Search Engine): A2 Sequest HT	XCorr (by Search Engine): A2 Sequest HT	Master Protein Descriptions	RT [min] (by Search Engine): A2 Sequest HT	Contaminant
	High	GRMLFDYLADKHGFRQE		4	1	P60228	2	2083.02	521.511	2.24	3.82	Eukaryotic translation initiation factor 3 subunit E OS=Homo sapiens OX=9606 GN=EIF3E PE=1 SV=1	82.9085	FALSE
	High	KKLNQNSRSEAPNWATQD		3	2	P60228	1	2087.03	696.348	1.57	2.27	Eukaryotic translation initiation factor 3 subunit E OS=Homo sapiens OX=9606 GN=EIF3E PE=1 SV=1	27.2027	FALSE
	High	KKLNQNSRSEAPNWATQDSGFY		3	3	P60228	2	2541.21	847.737	-5.76	3.81	Eukaryotic translation initiation factor 3 subunit E OS=Homo sapiens OX=9606 GN=EIF3E PE=1 SV=1	59.1353	FALSE
	High	KRTTVVAQLKQLQAE		3	11	P60228	0	1713	571.67	-3.69	6.15	Eukaryotic translation initiation factor 3 subunit E OS=Homo sapiens OX=9606 GN=EIF3E PE=1 SV=1	51.2203	FALSE
	High	ILMQNWDAAMED		2	1	P60228	2	1436.62	718.81	-4.36	2.03	Eukaryotic translation initiation factor 3 subunit E OS=Homo sapiens OX=9606 GN=EIF3E PE=1 SV=1	111.658	FALSE
	High	IIQGKLD		2	2	Q9H9Q2; P60228	0	786.472	393.74	0.44	1.42	COP9 signalosome complex subunit 7b OS=Homo sapiens OX=9606 GN=COPS7B PE=1 SV=1 Eukaryotic translation initiation factor 3 subunit E OS=Homo sapiens OX=9606 GN=EIF3E PE=1 SV=1	33.1227	FALSE
	High	LLQGKLDLLSD		2	1	P60228	1	1214.7	607.854	0.77	1.81	Eukaryotic translation initiation factor 3 subunit E OS=Homo sapiens OX=9606 GN=EIF3E PE=1 SV=1	90.4722	FALSE
	High	LTTRIAHFLD		2	6	P60228	0	1186.66	593.831	-3.08	2.15	Eukaryotic translation initiation factor 3 subunit E OS=Homo sapiens OX=9606 GN=EIF3E PE=1 SV=1	68.689	FALSE
	High	LVKVIQQE		2	2	P60228	0	956.578	478.793	0.9	2.85	Eukaryotic translation initiation factor 3 subunit E OS=Homo sapiens OX=9606 GN=EIF3E PE=1 SV=1	31.8169	FALSE
	High	RHLVFPLLE		2	5	P60228	0	1123.66	562.332	-5.69	2.63	Eukaryotic translation initiation factor 3 subunit E OS=Homo sapiens OX=9606 GN=EIF3E PE=1 SV=1	101.455	FALSE
	High	SYTYKDPITE		2	2	P60228	1	1216.57	608.79	-0.52	3.03	Eukaryotic translation initiation factor 3 subunit E OS=Homo sapiens OX=9606 GN=EIF3E PE=1 SV=1	45.2613	FALSE
	High	SYTYKDPITEFVE		2	1	P60228	2	1591.75	796.379	-0.74	1.36	Eukaryotic translation initiation factor 3 subunit E OS=Homo sapiens OX=9606 GN=EIF3E PE=1 SV=1	100.258	FALSE
	High	VYKNLYSDDIPHALRE		3	1	P60228	2	1932.98	644.997	-1.99	3.75	Eukaryotic translation initiation factor 3 subunit E OS=Homo sapiens OX=9606 GN=EIF3E PE=1 SV=1	65.0388	FALSE
	High	YLDTLYRYAKFQYE		3	2	P60228	1	1872.92	624.974	-4.59	1.38	Eukaryotic translation initiation factor 3 subunit E OS=Homo sapiens OX=9606 GN=EIF3E PE=1 SV=1	102.205	FALSE
High	Q8IWX8	Calcium homeostasis endoplasmic reticulum protein OS=Homo sapiens OX=9606 GN=CHERP PE=1 SV=3	38	14	25	103.6	9.04	916	FALSE
	Confidence	Sequence	Modifications	Charge (by Search Engine): A2 Sequest HT	# PSMs	Protein Accessions	# Missed Cleavages	Theo. MH+ [Da]	m/z [Da] (by Search Engine): A2 Sequest HT	DeltaM [ppm] (by Search Engine): A2 Sequest HT	XCorr (by Search Engine): A2 Sequest HT	Master Protein Descriptions	RT [min] (by Search Engine): A2 Sequest HT	Contaminant
	High	AFYSPPSHDRPRNSE		3	5	Q8IWX8	1	1759.81	587.276	-0.02	1.78	Calcium homeostasis endoplasmic reticulum protein OS=Homo sapiens OX=9606 GN=CHERP PE=1 SV=3	26.5795	FALSE
	High	DKQQKIARLLQLWE		3	4	Q8IWX8	1	1769.01	590.34	-0.42	2.34	Calcium homeostasis endoplasmic reticulum protein OS=Homo sapiens OX=9606 GN=CHERP PE=1 SV=3	117.413	FALSE
	High	FDNLLQPIID		2	1	Q8IWX8	1	1187.63	594.321	2.91	1.78	Calcium homeostasis endoplasmic reticulum protein OS=Homo sapiens OX=9606 GN=CHERP PE=1 SV=3	124.5	FALSE
	High	FVTSLAQQQQQQQQQQQQLQMPQME		3	5	Q8IWX8	0	3031.44	1011.15	-1.63	2.62	Calcium homeostasis endoplasmic reticulum protein OS=Homo sapiens OX=9606 GN=CHERP PE=1 SV=3	93.5882	FALSE
	High	KQKDNPKFSFLFGGE		3	3	Q8IWX8	1	1741.89	581.303	1.8	4.2	Calcium homeostasis endoplasmic reticulum protein OS=Homo sapiens OX=9606 GN=CHERP PE=1 SV=3	81.1142	FALSE
	High	LEPAATMPPLPQPPLAPAAPIPPAQGAPSMDE		3	4	Q8IWX8	2	3172.61	1058.21	2.32	1.45	Calcium homeostasis endoplasmic reticulum protein OS=Homo sapiens OX=9606 GN=CHERP PE=1 SV=3	125.004	FALSE
	High	LIQQSQWNLQQQE		2	1	Q8IWX8	0	1642.82	821.912	-0.75	3.64	Calcium homeostasis endoplasmic reticulum protein OS=Homo sapiens OX=9606 GN=CHERP PE=1 SV=3	71.3966	FALSE
	High	LMAGHLRNRITADGAHFE		3	2	Q8IWX8	1	2009.01	670.339	-5.29	1.75	Calcium homeostasis endoplasmic reticulum protein OS=Homo sapiens OX=9606 GN=CHERP PE=1 SV=3	63.034	FALSE
	High	NKGHQMLVKMGWSGSGGLGAKE		3	1	Q8IWX8	0	2272.13	758.042	-9.6	2.57	Calcium homeostasis endoplasmic reticulum protein OS=Homo sapiens OX=9606 GN=CHERP PE=1 SV=3	61.0371	FALSE
	High	QQMQKLLE		2	2	Q8IWX8	0	1017.54	509.273	-0.1	2.03	Calcium homeostasis endoplasmic reticulum protein OS=Homo sapiens OX=9606 GN=CHERP PE=1 SV=3	40.2275	FALSE
	High	QQMQKLLEE		2	2	Q8IWX8	1	1146.58	573.794	-1.01	1.8	Calcium homeostasis endoplasmic reticulum protein OS=Homo sapiens OX=9606 GN=CHERP PE=1 SV=3	45.5715	FALSE
	High	QVTAAVAHAVE		2	2	Q8IWX8	0	1095.58	548.294	1.41	2.15	Calcium homeostasis endoplasmic reticulum protein OS=Homo sapiens OX=9606 GN=CHERP PE=1 SV=3	33.1534	FALSE
	High	YKPLDPKDIRLPPPMPPSE		4	3	Q8IWX8	2	2190.16	548.296	0.32	2.8	Calcium homeostasis endoplasmic reticulum protein OS=Homo sapiens OX=9606 GN=CHERP PE=1 SV=3	81.4122	FALSE
	High	YSSVVQPVQLAFQQQIQTLKTQHEE		3	3	Q8IWX8	1	2929.51	977.172	-1.15	2.82	Calcium homeostasis endoplasmic reticulum protein OS=Homo sapiens OX=9606 GN=CHERP PE=1 SV=3	116.148	FALSE
High	Q02930	Cyclic AMP-responsive element-binding protein 5 OS=Homo sapiens OX=9606 GN=CREB5 PE=1 SV=3	38	7	18	56.9	8.5	508	FALSE
	Confidence	Sequence	Modifications	Charge (by Search Engine): A2 Sequest HT	# PSMs	Protein Accessions	# Missed Cleavages	Theo. MH+ [Da]	m/z [Da] (by Search Engine): A2 Sequest HT	DeltaM [ppm] (by Search Engine): A2 Sequest HT	XCorr (by Search Engine): A2 Sequest HT	Master Protein Descriptions	RT [min] (by Search Engine): A2 Sequest HT	Contaminant
	High	LTQTNMQLQNE	1xOxidation [M6]	2	1	Q02930	0	1335.62	668.314	-0.09	3.04	Cyclic AMP-responsive element-binding protein 5 OS=Homo sapiens OX=9606 GN=CREB5 PE=1 SV=3	24.6371	FALSE
	High	AKMRLKAALTHHPAAMSNGNMNTMGHMME	1xOxidation [M16]	5	2	Q02930	0	3197.47	640.301	1.6	4.51	Cyclic AMP-responsive element-binding protein 5 OS=Homo sapiens OX=9606 GN=CREB5 PE=1 SV=3	66.7036	FALSE
	High	LTQTNMQLQNE		2	3	Q02930	0	1319.63	660.317	0.27	3.13	Cyclic AMP-responsive element-binding protein 5 OS=Homo sapiens OX=9606 GN=CREB5 PE=1 SV=3	40.244	FALSE
	High	MTLKFPSIKTD		3	6	Q02930	0	1280.69	427.569	0.77	3.18	Cyclic AMP-responsive element-binding protein 5 OS=Homo sapiens OX=9606 GN=CREB5 PE=1 SV=3	75.3785	FALSE
	High	VAQLKQLLLTHKD		3	2	Q02930	0	1506.9	502.969	-5.51	2.04	Cyclic AMP-responsive element-binding protein 5 OS=Homo sapiens OX=9606 GN=CREB5 PE=1 SV=3	57.046	FALSE
	High	VSMLKNE		2	1	Q02930	0	820.423	410.715	-0.21	1.92	Cyclic AMP-responsive element-binding protein 5 OS=Homo sapiens OX=9606 GN=CREB5 PE=1 SV=3	24.3321	FALSE
	High	VVGSSTLSQLTTHRTD		3	17	Q02930	0	1701.88	567.962	-2.58	3.86	Cyclic AMP-responsive element-binding protein 5 OS=Homo sapiens OX=9606 GN=CREB5 PE=1 SV=3	49.84	FALSE
	High	VVGSSTLSQLTTHRTDLNPIL		3	6	Q02930	1	2252.22	751.409	-5.63	3.5	Cyclic AMP-responsive element-binding protein 5 OS=Homo sapiens OX=9606 GN=CREB5 PE=1 SV=3	102.52	FALSE
High	O00410	Importin-5 OS=Homo sapiens OX=9606 GN=IPO5 PE=1 SV=4	38	15	17	123.6	4.94	1097	FALSE
	Confidence	Sequence	Modifications	Charge (by Search Engine): A2 Sequest HT	# PSMs	Protein Accessions	# Missed Cleavages	Theo. MH+ [Da]	m/z [Da] (by Search Engine): A2 Sequest HT	DeltaM [ppm] (by Search Engine): A2 Sequest HT	XCorr (by Search Engine): A2 Sequest HT	Master Protein Descriptions	RT [min] (by Search Engine): A2 Sequest HT	Contaminant
	High	IFMPSLKHIVE	1xOxidation [M3]	3	2	O60518; O00410	0	1329.72	443.913	-0.06	1.77	Importin-5 OS=Homo sapiens OX=9606 GN=IPO5 PE=1 SV=4	71.915	FALSE
	High	ALPLLVRVIQSADSKTKE		4	13	O00410	1	1968.15	492.792	-0.84	3.44	Importin-5 OS=Homo sapiens OX=9606 GN=IPO5 PE=1 SV=4	114.703	FALSE
	High	FQQYLPVVMGPLMKTASIKPE		3	3	O00410	0	2377.27	793.095	2.3	2.94	Importin-5 OS=Homo sapiens OX=9606 GN=IPO5 PE=1 SV=4	125.304	FALSE
	High	FVNLGDQQSFGIKTAGLEE		3	1	O00410	2	2053.02	685.01	-4.19	2.43	Importin-5 OS=Homo sapiens OX=9606 GN=IPO5 PE=1 SV=4	98.7327	FALSE
	High	KVIAALLQTME		2	1	O00410	0	1216.7	608.849	-5.03	1.68	Importin-5 OS=Homo sapiens OX=9606 GN=IPO5 PE=1 SV=4	106.956	FALSE
	High	IADTVPKYLRPHLE		4	1	O00410	1	1651.92	413.732	-5.94	1.8	Importin-5 OS=Homo sapiens OX=9606 GN=IPO5 PE=1 SV=4	64.5702	FALSE
	High	IFMPSLKHIVE		2	12	O60518; O00410	0	1313.73	657.368	-0.61	2.09	Importin-5 OS=Homo sapiens OX=9606 GN=IPO5 PE=1 SV=4	92.2258	FALSE
	High	LGGILKAKLE		2	1	O60518; O00410	0	1041.67	521.334	-4.93	2.68	Importin-5 OS=Homo sapiens OX=9606 GN=IPO5 PE=1 SV=4	55.7941	FALSE
	High	LGGILKAKLEE		2	3	O00410	1	1170.71	585.855	-5.06	3.16	Importin-5 OS=Homo sapiens OX=9606 GN=IPO5 PE=1 SV=4	59.1917	FALSE
	High	LIQKGTKLVLE		2	2	O00410	0	1241.78	621.395	-0.77	2.66	Importin-5 OS=Homo sapiens OX=9606 GN=IPO5 PE=1 SV=4	43.1394	FALSE
	High	LRLLRGKTIE		3	1	O00410	0	1198.76	400.259	-0.62	1.81	Importin-5 OS=Homo sapiens OX=9606 GN=IPO5 PE=1 SV=4	42.1132	FALSE
	High	QVVTSIASVADTAE		2	1	O00410	1	1390.71	695.856	-0.58	2.26	Importin-5 OS=Homo sapiens OX=9606 GN=IPO5 PE=1 SV=4	73.8788	FALSE
	High	QVVTSIASVADTAEE		2	1	O00410	2	1519.75	760.379	1.26	2.65	Importin-5 OS=Homo sapiens OX=9606 GN=IPO5 PE=1 SV=4	76.8388	FALSE
	High	SNHPIVLGPNNTNLPKIFSIIAE		3	1	O00410	0	2488.36	830.127	4.01	2.27	Importin-5 OS=Homo sapiens OX=9606 GN=IPO5 PE=1 SV=4	134.87	FALSE
	High	SVSSQNVGLRE		2	1	O00410	0	1175.6	588.305	0.41	2.89	Importin-5 OS=Homo sapiens OX=9606 GN=IPO5 PE=1 SV=4	26.9411	FALSE
	High	VYPALPSDVQTAIKSE		3	1	O00410	1	1717.9	573.305	-1	1.82	Importin-5 OS=Homo sapiens OX=9606 GN=IPO5 PE=1 SV=4	86.9538	FALSE
High	Q9NSY1	BMP-2-inducible protein kinase OS=Homo sapiens OX=9606 GN=BMP2K PE=1 SV=2	37	16	22	129.1	6.51	1161	FALSE
	Confidence	Sequence	Modifications	Charge (by Search Engine): A2 Sequest HT	# PSMs	Protein Accessions	# Missed Cleavages	Theo. MH+ [Da]	m/z [Da] (by Search Engine): A2 Sequest HT	DeltaM [ppm] (by Search Engine): A2 Sequest HT	XCorr (by Search Engine): A2 Sequest HT	Master Protein Descriptions	RT [min] (by Search Engine): A2 Sequest HT	Contaminant
	High	MKKFSRMPKSE	1xAcetyl [N-Term]	2	1	Q9NSY1	0	1410.72	705.868	3.47	1.41	BMP-2-inducible protein kinase OS=Homo sapiens OX=9606 GN=BMP2K PE=1 SV=2	33.534	FALSE
	High	AAARKSQIKARITDTIGPTE		3	5	Q9NSY1	1	2127.19	709.734	0.36	3.54	BMP-2-inducible protein kinase OS=Homo sapiens OX=9606 GN=BMP2K PE=1 SV=2	38.5267	FALSE
	High	AIANFTNQKNISNPPDMSGWNPFGE		3	1	Q9NSY1	1	2749.27	917.095	0.81	2.29	BMP-2-inducible protein kinase OS=Homo sapiens OX=9606 GN=BMP2K PE=1 SV=2	121.707	FALSE
	High	FDVFTKAPFSKKVNVQE		3	4	Q5H9B9; Q9NSY1	1	1984.05	662.023	0.42	5.27	BMP-2-inducible protein kinase OS=Homo sapiens OX=9606 GN=BMP2K PE=1 SV=2	73.5532	FALSE
	High	FGSATNKFLNPQKD		3	2	Q9NSY1	0	1566.79	522.935	-0.59	3.25	BMP-2-inducible protein kinase OS=Homo sapiens OX=9606 GN=BMP2K PE=1 SV=2	46.2127	FALSE
	High	FLTISDSKE		2	2	Q9NSY1	1	1039.53	520.268	-2.3	2.67	BMP-2-inducible protein kinase OS=Homo sapiens OX=9606 GN=BMP2K PE=1 SV=2	45.3699	FALSE
	High	KNLPQHRFPAAGLE		3	2	Q9NSY1	0	1577.85	526.623	0.19	2.33	BMP-2-inducible protein kinase OS=Homo sapiens OX=9606 GN=BMP2K PE=1 SV=2	39.1886	FALSE
	High	KNLPQHRFPAAGLEQEE		3	3	Q9NSY1	2	1964	655.337	-0.32	3.47	BMP-2-inducible protein kinase OS=Homo sapiens OX=9606 GN=BMP2K PE=1 SV=2	41.5047	FALSE
	High	IKKYTTLSYRAPE		2	6	Q2M2I8; Q9NSY1	0	1569.86	785.435	-0.18	3.02	AP2-associated protein kinase 1 OS=Homo sapiens OX=9606 GN=AAK1 PE=1 SV=3 BMP-2-inducible protein kinase OS=Homo sapiens OX=9606 GN=BMP2K PE=1 SV=2	36.6338	FALSE
	High	LVVQSITPHQSQQSQPVE		3	2	Q9NSY1	0	2005.03	669.014	-4.34	0.92	BMP-2-inducible protein kinase OS=Homo sapiens OX=9606 GN=BMP2K PE=1 SV=2	51.9117	FALSE
	High	NISVALTDGKDRGNVLQPE		3	3	Q9NSY1	2	2026.06	676.021	-4.31	3.13	BMP-2-inducible protein kinase OS=Homo sapiens OX=9606 GN=BMP2K PE=1 SV=2	66.2158	FALSE
	High	QAKAKYSDMSSVYRDRSGSGPTQD		4	1	Q9NSY1	2	2634.22	659.312	1.19	2.44	BMP-2-inducible protein kinase OS=Homo sapiens OX=9606 GN=BMP2K PE=1 SV=2	32.664	FALSE
	High	SSYSANRSVADKE		3	1	Q9NSY1	1	1413.66	471.891	-1.63	1.55	BMP-2-inducible protein kinase OS=Homo sapiens OX=9606 GN=BMP2K PE=1 SV=2	19.1365	FALSE
	High	TSIAPRQRPKANSATTATPSVLTIQSSATPVKVLAPGE		5	1	Q9NSY1	0	3846.11	770.027	-0.47	5.51	BMP-2-inducible protein kinase OS=Homo sapiens OX=9606 GN=BMP2K PE=1 SV=2	73.5435	FALSE
	High	VLKMDDFGAVPFTE		2	1	Q9NSY1	2	1568.77	784.884	-3.93	1.49	BMP-2-inducible protein kinase OS=Homo sapiens OX=9606 GN=BMP2K PE=1 SV=2	111.366	FALSE
	High	YLTSPQE		2	2	Q9NSY1	0	837.399	419.203	-0.22	1.8	BMP-2-inducible protein kinase OS=Homo sapiens OX=9606 GN=BMP2K PE=1 SV=2	30.1139	FALSE
High	Q6DN90	IQ motif and SEC7 domain-containing protein 1 OS=Homo sapiens OX=9606 GN=IQSEC1 PE=1 SV=1	36	13	21	108.2	6.93	963	FALSE
	Confidence	Sequence	Modifications	Charge (by Search Engine): A2 Sequest HT	# PSMs	Protein Accessions	# Missed Cleavages	Theo. MH+ [Da]	m/z [Da] (by Search Engine): A2 Sequest HT	DeltaM [ppm] (by Search Engine): A2 Sequest HT	XCorr (by Search Engine): A2 Sequest HT	Master Protein Descriptions	RT [min] (by Search Engine): A2 Sequest HT	Contaminant
	High	GLKRSALSSSLRDLSE	1xPhospho [S]	3	5	Q6DN90	1	1798.91	600.306	-1.56	4.66	IQ motif and SEC7 domain-containing protein 1 OS=Homo sapiens OX=9606 GN=IQSEC1 PE=1 SV=1	47.3203	FALSE
	High	RSLGGQQGSPKHGPHSGAPKSLPREEPE	1xPhospho [S9]	4	2	Q6DN90	2	3000.44	750.865	-1.19	3.21	IQ motif and SEC7 domain-containing protein 1 OS=Homo sapiens OX=9606 GN=IQSEC1 PE=1 SV=1	24.1694	FALSE
	High	ALRKFQAHIRVQGE		4	1	Q9UPP2; Q6DN90	0	1652.93	413.989	-0.57	4.06	IQ motif and SEC7 domain-containing protein 1 OS=Homo sapiens OX=9606 GN=IQSEC1 PE=1 SV=1	37.8363	FALSE
	High	AQKVERLIE		2	2	Q9UPP2; Q5JU85; Q6DN90	1	1085.63	543.32	0.59	1.26	IQ motif and SEC7 domain-containing protein 1 OS=Homo sapiens OX=9606 GN=IQSEC1 PE=1 SV=1	29.5226	FALSE
	High	DAFSRQVKSLAE		3	1	Q6DN90	1	1350.7	450.903	-4.72	1.13	IQ motif and SEC7 domain-containing protein 1 OS=Homo sapiens OX=9606 GN=IQSEC1 PE=1 SV=1	54.211	FALSE
	High	DHVSQVQKVE		2	2	Q6DN90	1	1168.6	584.801	-0.52	2.84	IQ motif and SEC7 domain-containing protein 1 OS=Homo sapiens OX=9606 GN=IQSEC1 PE=1 SV=1	19.6529	FALSE
	High	GKQVSVTNDGSQLGALVSPE		3	1	Q6DN90	1	1986.01	662.676	-0.81	2.82	IQ motif and SEC7 domain-containing protein 1 OS=Homo sapiens OX=9606 GN=IQSEC1 PE=1 SV=1	71.1217	FALSE
	High	GLKRSALSSSLRDLSE		3	5	Q6DN90	1	1718.94	573.648	-5.52	4.3	IQ motif and SEC7 domain-containing protein 1 OS=Homo sapiens OX=9606 GN=IQSEC1 PE=1 SV=1	58.4115	FALSE
	High	LEDAFSRQVKSLAE		3	5	Q6DN90	2	1592.83	531.612	-3.17	3.54	IQ motif and SEC7 domain-containing protein 1 OS=Homo sapiens OX=9606 GN=IQSEC1 PE=1 SV=1	67.0118	FALSE
	High	LSPPLPLSQAGDRPSSTE		3	1	Q6DN90	1	1851.94	617.984	-4.23	2.91	IQ motif and SEC7 domain-containing protein 1 OS=Homo sapiens OX=9606 GN=IQSEC1 PE=1 SV=1	65.1335	FALSE
	High	LSSDLQDKQVE		2	2	Q6DN90	2	1261.63	631.317	0.36	4.13	IQ motif and SEC7 domain-containing protein 1 OS=Homo sapiens OX=9606 GN=IQSEC1 PE=1 SV=1	27.9426	FALSE
	High	RGFVPDTPVGVAHFLLQRKGLSRQMIGE		5	1	Q6DN90	1	3108.69	622.543	-0.15	1.46	IQ motif and SEC7 domain-containing protein 1 OS=Homo sapiens OX=9606 GN=IQSEC1 PE=1 SV=1	122.911	FALSE
	High	RSLGGQQGSPKHGPHSGAPKSLPREEPE		5	4	Q6DN90	2	2920.48	584.901	-0.1	8.98	IQ motif and SEC7 domain-containing protein 1 OS=Homo sapiens OX=9606 GN=IQSEC1 PE=1 SV=1	24.7496	FALSE
	High	TGTSLDSPSAYPQGPLVPGSSLSPDHYE		3	3	Q6DN90	2	2859.33	953.782	-0.53	4.3	IQ motif and SEC7 domain-containing protein 1 OS=Homo sapiens OX=9606 GN=IQSEC1 PE=1 SV=1	97.0772	FALSE
	High	YWALAHKE		2	1	Q6DN90	0	1017.52	509.26	-1.74	1.87	IQ motif and SEC7 domain-containing protein 1 OS=Homo sapiens OX=9606 GN=IQSEC1 PE=1 SV=1	38.7145	FALSE
High	P04844	Dolichyl-diphosphooligosaccharide--protein glycosyltransferase subunit 2 OS=Homo sapiens OX=9606 GN=RPN2 PE=1 SV=3	35	15	29	69.2	5.69	631	FALSE
	Confidence	Sequence	Modifications	Charge (by Search Engine): A2 Sequest HT	# PSMs	Protein Accessions	# Missed Cleavages	Theo. MH+ [Da]	m/z [Da] (by Search Engine): A2 Sequest HT	DeltaM [ppm] (by Search Engine): A2 Sequest HT	XCorr (by Search Engine): A2 Sequest HT	Master Protein Descriptions	RT [min] (by Search Engine): A2 Sequest HT	Contaminant
	High	ALSALTARLSKE		3	3	P04844	0	1259.73	420.58	-5.35	1.64	Dolichyl-diphosphooligosaccharide--protein glycosyltransferase subunit 2 OS=Homo sapiens OX=9606 GN=RPN2 PE=1 SV=3	54.7837	FALSE
	High	ALSALTARLSKEE		2	5	P04844	1	1388.77	694.887	-5.78	3.28	Dolichyl-diphosphooligosaccharide--protein glycosyltransferase subunit 2 OS=Homo sapiens OX=9606 GN=RPN2 PE=1 SV=3	58.4364	FALSE
	High	APSTVLSQNLFTPKQE		3	1	P04844	0	1759.92	587.313	1.48	3.17	Dolichyl-diphosphooligosaccharide--protein glycosyltransferase subunit 2 OS=Homo sapiens OX=9606 GN=RPN2 PE=1 SV=3	80.5446	FALSE
	High	ATLKNPILWNVAD		2	1	P04844	0	1454.8	727.9	-4.99	1.37	Dolichyl-diphosphooligosaccharide--protein glycosyltransferase subunit 2 OS=Homo sapiens OX=9606 GN=RPN2 PE=1 SV=3	99.3662	FALSE
	High	GDNRYIANTVE		2	1	P04844	1	1251.6	626.301	-1.06	2.18	Dolichyl-diphosphooligosaccharide--protein glycosyltransferase subunit 2 OS=Homo sapiens OX=9606 GN=RPN2 PE=1 SV=3	35.4697	FALSE
	High	LDTSERKIE		2	1	P04844	2	1090.57	545.79	-1.06	1.69	Dolichyl-diphosphooligosaccharide--protein glycosyltransferase subunit 2 OS=Homo sapiens OX=9606 GN=RPN2 PE=1 SV=3	20.6891	FALSE
	High	IQHLFREPE		2	2	P04844	1	1168.61	584.809	0.11	2.36	Dolichyl-diphosphooligosaccharide--protein glycosyltransferase subunit 2 OS=Homo sapiens OX=9606 GN=RPN2 PE=1 SV=3	41.5953	FALSE
	High	LRVKISTE		2	1	P04844	0	945.573	473.29	0.84	1.69	Dolichyl-diphosphooligosaccharide--protein glycosyltransferase subunit 2 OS=Homo sapiens OX=9606 GN=RPN2 PE=1 SV=3	28.399	FALSE
	High	LTPHQTFVRLHNQKTGQE		4	4	P04844	0	2134.12	534.284	0.08	4.21	Dolichyl-diphosphooligosaccharide--protein glycosyltransferase subunit 2 OS=Homo sapiens OX=9606 GN=RPN2 PE=1 SV=3	34.4312	FALSE
	High	RLKASLDRPFTNLE		4	6	P04844	1	1659.92	415.733	-5.09	3.17	Dolichyl-diphosphooligosaccharide--protein glycosyltransferase subunit 2 OS=Homo sapiens OX=9606 GN=RPN2 PE=1 SV=3	64.9142	FALSE
	High	TKDLLLAAVSE		2	3	P04844	1	1159.66	580.334	2.51	3.56	Dolichyl-diphosphooligosaccharide--protein glycosyltransferase subunit 2 OS=Homo sapiens OX=9606 GN=RPN2 PE=1 SV=3	82.2879	FALSE
	High	TTALFVAATYKLMDHVGTEPSIKE		4	2	P04844	2	2622.35	656.344	1.99	4.34	Dolichyl-diphosphooligosaccharide--protein glycosyltransferase subunit 2 OS=Homo sapiens OX=9606 GN=RPN2 PE=1 SV=3	121.2	FALSE
	High	TVLATVQALQTASHLSQQAD		3	2	P04844	0	2082.08	694.696	-4.64	3.09	Dolichyl-diphosphooligosaccharide--protein glycosyltransferase subunit 2 OS=Homo sapiens OX=9606 GN=RPN2 PE=1 SV=3	111.961	FALSE
	High	VEGDNRYIANTVE		2	1	P04844	2	1479.71	740.358	0.62	2.5	Dolichyl-diphosphooligosaccharide--protein glycosyltransferase subunit 2 OS=Homo sapiens OX=9606 GN=RPN2 PE=1 SV=3	40.987	FALSE
	High	VVFVAEPDNKNVYKFE		3	2	P04844	2	1897.97	633.328	0.04	2.69	Dolichyl-diphosphooligosaccharide--protein glycosyltransferase subunit 2 OS=Homo sapiens OX=9606 GN=RPN2 PE=1 SV=3	76.5791	FALSE
High	O14646	Chromodomain-helicase-DNA-binding protein 1 OS=Homo sapiens OX=9606 GN=CHD1 PE=1 SV=2	35	12	9	196.6	7.14	1710	FALSE
	Confidence	Sequence	Modifications	Charge (by Search Engine): A2 Sequest HT	# PSMs	Protein Accessions	# Missed Cleavages	Theo. MH+ [Da]	m/z [Da] (by Search Engine): A2 Sequest HT	DeltaM [ppm] (by Search Engine): A2 Sequest HT	XCorr (by Search Engine): A2 Sequest HT	Master Protein Descriptions	RT [min] (by Search Engine): A2 Sequest HT	Contaminant
	High	RMRPVKAALKQLDRPE	1xOxidation [M2]	4	2	O14646	1	1924.09	481.777	-1.76	2.83	Chromodomain-helicase-DNA-binding protein 1 OS=Homo sapiens OX=9606 GN=CHD1 PE=1 SV=2	41.45	FALSE
	High	FDARKLHKLYKHAIKKRQE		4	1	O14646	1	2409.4	603.105	-0.69	1.58	Chromodomain-helicase-DNA-binding protein 1 OS=Homo sapiens OX=9606 GN=CHD1 PE=1 SV=2	41.4629	FALSE
	High	HLVIQRMD		2	1	O14647; O14646	0	1011.54	506.274	-0.26	1.43	Chromodomain-helicase-DNA-binding protein 2 OS=Homo sapiens OX=9606 GN=CHD2 PE=1 SV=2 Chromodomain-helicase-DNA-binding protein 1 OS=Homo sapiens OX=9606 GN=CHD1 PE=1 SV=2	34.6014	FALSE
	High	HLVIQRMDTTGKTVLHTGSAPSSSTPFNKEE		5	2	O14646	2	3368.69	674.54	-6.18	3.71	Chromodomain-helicase-DNA-binding protein 1 OS=Homo sapiens OX=9606 GN=CHD1 PE=1 SV=2	64.4193	FALSE
	High	LEPFLLRRVKKDVE		3	1	O14646	2	1742.03	581.347	-2.58	1.8	Chromodomain-helicase-DNA-binding protein 1 OS=Homo sapiens OX=9606 GN=CHD1 PE=1 SV=2	68.8651	FALSE
	High	LRKQALDHFNAE		3	1	O14646	1	1441.75	481.257	0.64	2.03	Chromodomain-helicase-DNA-binding protein 1 OS=Homo sapiens OX=9606 GN=CHD1 PE=1 SV=2	31.989	FALSE
	High	NEPGPLTVGDE		2	1	O14646	2	1127.52	564.263	-2.95	1.08	Chromodomain-helicase-DNA-binding protein 1 OS=Homo sapiens OX=9606 GN=CHD1 PE=1 SV=2	51.6241	FALSE
	High	RLDAIARDAE		3	3	O14646	2	1129.6	377.204	0.84	2.44	Chromodomain-helicase-DNA-binding protein 1 OS=Homo sapiens OX=9606 GN=CHD1 PE=1 SV=2	31.0712	FALSE
	High	RMRPVKAALKQLDRPE		3	12	O14646	1	1908.1	636.7	-5.51	2.96	Chromodomain-helicase-DNA-binding protein 1 OS=Homo sapiens OX=9606 GN=CHD1 PE=1 SV=2	57.1646	FALSE
	High	SQQNSDQNSNLNPHVIRNPD		3	4	O14646	1	2277.06	759.692	0.11	5.45	Chromodomain-helicase-DNA-binding protein 1 OS=Homo sapiens OX=9606 GN=CHD1 PE=1 SV=2	32.6048	FALSE
	High	SQQNSDQNSNLNPHVIRNPDVE		3	5	O14646	2	2505.17	835.729	-0.02	6.15	Chromodomain-helicase-DNA-binding protein 1 OS=Homo sapiens OX=9606 GN=CHD1 PE=1 SV=2	40.5563	FALSE
	High	TKRWLKNASPEDVE		3	1	O14646	2	1672.87	558.294	0.58	2.05	Chromodomain-helicase-DNA-binding protein 1 OS=Homo sapiens OX=9606 GN=CHD1 PE=1 SV=2	38.983	FALSE
	High	YLIKLLSRD		2	1	O14646	0	1120.67	560.84	-0.08	2.03	Chromodomain-helicase-DNA-binding protein 1 OS=Homo sapiens OX=9606 GN=CHD1 PE=1 SV=2	73.8801	FALSE
High	Q96ST3	Paired amphipathic helix protein Sin3a OS=Homo sapiens OX=9606 GN=SIN3A PE=1 SV=2	34	20	19	145.1	7.25	1273	FALSE
	Confidence	Sequence	Modifications	Charge (by Search Engine): A2 Sequest HT	# PSMs	Protein Accessions	# Missed Cleavages	Theo. MH+ [Da]	m/z [Da] (by Search Engine): A2 Sequest HT	DeltaM [ppm] (by Search Engine): A2 Sequest HT	XCorr (by Search Engine): A2 Sequest HT	Master Protein Descriptions	RT [min] (by Search Engine): A2 Sequest HT	Contaminant
	High	RYMNSDTTSPELRE	1xPhospho [S9]	3	1	Q96ST3	2	1778.74	593.585	-0.58	2.14	Paired amphipathic helix protein Sin3a OS=Homo sapiens OX=9606 GN=SIN3A PE=1 SV=2	36.6274	FALSE
	High	AFPHQHRVLAPAPPVYE		3	5	Q96ST3	0	1929.01	643.672	-6.41	3.89	Paired amphipathic helix protein Sin3a OS=Homo sapiens OX=9606 GN=SIN3A PE=1 SV=2	59.3708	FALSE
	High	AGGNYTPALTEQE		2	2	Q96ST3	1	1350.62	675.81	-3.17	3.05	Paired amphipathic helix protein Sin3a OS=Homo sapiens OX=9606 GN=SIN3A PE=1 SV=2	48.4745	FALSE
	High	AIQKKLSRLSAEE		3	2	Q96ST3	1	1472.84	491.619	0.27	2.89	Paired amphipathic helix protein Sin3a OS=Homo sapiens OX=9606 GN=SIN3A PE=1 SV=2	28.6368	FALSE
	High	ANSSVLLSKTTAE		2	1	Q96ST3	0	1320.7	660.855	1.09	2.27	Paired amphipathic helix protein Sin3a OS=Homo sapiens OX=9606 GN=SIN3A PE=1 SV=2	37.2084	FALSE
	High	AQRGFNKVWREQNE		3	1	Q96ST3	1	1761.88	587.967	4.24	3.01	Paired amphipathic helix protein Sin3a OS=Homo sapiens OX=9606 GN=SIN3A PE=1 SV=2	35.5763	FALSE
	High	FGQFLPDANSSVLLSKTTAE		3	3	Q96ST3	1	2125.08	709.029	-4.65	4.34	Paired amphipathic helix protein Sin3a OS=Homo sapiens OX=9606 GN=SIN3A PE=1 SV=2	109.483	FALSE
	High	FLDIMKE		2	2	Q96ST3	1	895.459	448.233	-1.14	1.76	Paired amphipathic helix protein Sin3a OS=Homo sapiens OX=9606 GN=SIN3A PE=1 SV=2	74.4268	FALSE
	High	FNHAINYVNKIKNRFQGQPD		3	1	Q96ST3	0	2403.23	801.747	-1.72	2.12	Paired amphipathic helix protein Sin3a OS=Homo sapiens OX=9606 GN=SIN3A PE=1 SV=2	72.3907	FALSE
	High	KYYLKSLDHQGINFKQND		4	1	Q96ST3	1	2211.12	553.533	-4.61	4.45	Paired amphipathic helix protein Sin3a OS=Homo sapiens OX=9606 GN=SIN3A PE=1 SV=2	57.871	FALSE
	High	IYKAFLE		2	1	Q96ST3	0	883.492	442.247	-6.52	2.4	Paired amphipathic helix protein Sin3a OS=Homo sapiens OX=9606 GN=SIN3A PE=1 SV=2	60.8315	FALSE
	High	NAGVPVGPHLSLAYE		2	2	Q96ST3	0	1523.79	762.398	1.83	2.87	Paired amphipathic helix protein Sin3a OS=Homo sapiens OX=9606 GN=SIN3A PE=1 SV=2	81.0963	FALSE
	High	NVDSLDKLE		2	2	Q96ST3	2	1032.52	516.764	-0.63	1.72	Paired amphipathic helix protein Sin3a OS=Homo sapiens OX=9606 GN=SIN3A PE=1 SV=2	44.7121	FALSE
	High	QAKFRLDNTLGGTSE		2	1	Q96ST3	1	1636.83	818.915	-3.39	2.33	Paired amphipathic helix protein Sin3a OS=Homo sapiens OX=9606 GN=SIN3A PE=1 SV=2	48.2031	FALSE
	High	RYMNSDTTSPE		2	1	Q96ST3	1	1300.55	650.777	-0.36	2.46	Paired amphipathic helix protein Sin3a OS=Homo sapiens OX=9606 GN=SIN3A PE=1 SV=2	22.8176	FALSE
	High	STFVSSKKTQYEE		3	1	Q96ST3	1	1533.74	511.92	0.55	2.95	Paired amphipathic helix protein Sin3a OS=Homo sapiens OX=9606 GN=SIN3A PE=1 SV=2	25.0689	FALSE
	High	TKVLRSKSLLNE		2	1	Q96ST3	0	1387.83	694.419	2.21	1.69	Paired amphipathic helix protein Sin3a OS=Homo sapiens OX=9606 GN=SIN3A PE=1 SV=2	34.0292	FALSE
	High	TNLATIRVLE		2	2	Q96ST3; O75182	0	1129.66	565.332	-0.08	3.6	Paired amphipathic helix protein Sin3a OS=Homo sapiens OX=9606 GN=SIN3A PE=1 SV=2 Paired amphipathic helix protein Sin3b OS=Homo sapiens OX=9606 GN=SIN3B PE=1 SV=2	73.2083	FALSE
	High	TSKWLMGEGLE		2	1	Q96ST3	1	1250.61	625.809	1.18	2.74	Paired amphipathic helix protein Sin3a OS=Homo sapiens OX=9606 GN=SIN3A PE=1 SV=2	81.8804	FALSE
	High	VYAQVARLFKNQE		3	3	Q96ST3	0	1565.84	522.619	-1.02	3.55	Paired amphipathic helix protein Sin3a OS=Homo sapiens OX=9606 GN=SIN3A PE=1 SV=2	71.2891	FALSE
High	Q8NEW0	Zinc transporter 7 OS=Homo sapiens OX=9606 GN=SLC30A7 PE=2 SV=1	34	3	9	41.6	6.95	376	FALSE
	Confidence	Sequence	Modifications	Charge (by Search Engine): A2 Sequest HT	# PSMs	Protein Accessions	# Missed Cleavages	Theo. MH+ [Da]	m/z [Da] (by Search Engine): A2 Sequest HT	DeltaM [ppm] (by Search Engine): A2 Sequest HT	XCorr (by Search Engine): A2 Sequest HT	Master Protein Descriptions	RT [min] (by Search Engine): A2 Sequest HT	Contaminant
	High	SVGILMQRTPPLLE	1xOxidation [M6]	2	12	Q8NEW0	0	1569.87	785.438	0.63	4.15	Zinc transporter 7 OS=Homo sapiens OX=9606 GN=SLC30A7 PE=2 SV=1	91.0479	FALSE
	High	MLPLSIKDDE	1xAcetyl [N-Term]	2	6	Q8NEW0	2	1202.6	601.799	-4.76	2.26	Zinc transporter 7 OS=Homo sapiens OX=9606 GN=SLC30A7 PE=2 SV=1	109.218	FALSE
	High	RALAPPDVHHE		3	1	Q8NEW0	1	1241.64	414.551	-0.34	2.61	Zinc transporter 7 OS=Homo sapiens OX=9606 GN=SLC30A7 PE=2 SV=1	22.9841	FALSE
	High	SVGILMQRTPPLLE		2	15	Q8NEW0	0	1553.87	777.436	-5.24	4.38	Zinc transporter 7 OS=Homo sapiens OX=9606 GN=SLC30A7 PE=2 SV=1	106.554	FALSE
High	P54136	Arginine--tRNA ligase, cytoplasmic OS=Homo sapiens OX=9606 GN=RARS1 PE=1 SV=2	34	11	19	75.3	6.68	660	FALSE
	Confidence	Sequence	Modifications	Charge (by Search Engine): A2 Sequest HT	# PSMs	Protein Accessions	# Missed Cleavages	Theo. MH+ [Da]	m/z [Da] (by Search Engine): A2 Sequest HT	DeltaM [ppm] (by Search Engine): A2 Sequest HT	XCorr (by Search Engine): A2 Sequest HT	Master Protein Descriptions	RT [min] (by Search Engine): A2 Sequest HT	Contaminant
	High	FSSPNIAKE		2	3	P54136	0	992.505	496.756	0.7	1.95	Arginine--tRNA ligase, cytoplasmic OS=Homo sapiens OX=9606 GN=RARS1 PE=1 SV=2	32.5661	FALSE
	High	IAGPGFINVHLRKDFVSE		4	6	P54136	1	1999.08	500.525	1.92	4.68	Arginine--tRNA ligase, cytoplasmic OS=Homo sapiens OX=9606 GN=RARS1 PE=1 SV=2	88.3283	FALSE
	High	LQVFYKE		2	2	P54136	0	926.498	463.752	-0.62	2.02	Arginine--tRNA ligase, cytoplasmic OS=Homo sapiens OX=9606 GN=RARS1 PE=1 SV=2	48.402	FALSE
	High	MHVGHLRSTIIGE		2	5	P54136	0	1449.76	725.383	-2.93	2.41	Arginine--tRNA ligase, cytoplasmic OS=Homo sapiens OX=9606 GN=RARS1 PE=1 SV=2	48.6411	FALSE
	High	NKKVIVDFSSPNIAKE		3	4	P54136	1	1788.99	596.999	-1.75	5	Arginine--tRNA ligase, cytoplasmic OS=Homo sapiens OX=9606 GN=RARS1 PE=1 SV=2	47.1774	FALSE
	High	RNKPTKNMINIISRLQE		4	3	P54136	0	2055.15	514.542	-0.66	4.32	Arginine--tRNA ligase, cytoplasmic OS=Homo sapiens OX=9606 GN=RARS1 PE=1 SV=2	72.1897	FALSE
	High	SFYQDRMNDIVKE		2	1	P54136	2	1644.77	822.885	-2.99	2.16	Arginine--tRNA ligase, cytoplasmic OS=Homo sapiens OX=9606 GN=RARS1 PE=1 SV=2	66.8804	FALSE
	High	SISRLFE		2	3	P54136	0	851.462	426.233	-5.1	1.85	Arginine--tRNA ligase, cytoplasmic OS=Homo sapiens OX=9606 GN=RARS1 PE=1 SV=2	63.0236	FALSE
	High	TKILLDHE		2	1	P54136	1	968.541	484.774	-0.44	2.04	Arginine--tRNA ligase, cytoplasmic OS=Homo sapiens OX=9606 GN=RARS1 PE=1 SV=2	29.1541	FALSE
	High	TSDLAAIKQRLFEE		3	1	P54136	2	1620.86	540.957	-1.68	2.65	Arginine--tRNA ligase, cytoplasmic OS=Homo sapiens OX=9606 GN=RARS1 PE=1 SV=2	93.8085	FALSE
	High	TVRLMDLLGE		2	5	P54136	1	1146.62	573.813	-0.07	2.55	Arginine--tRNA ligase, cytoplasmic OS=Homo sapiens OX=9606 GN=RARS1 PE=1 SV=2	118.113	FALSE
High	Q13433	Zinc transporter ZIP6 OS=Homo sapiens OX=9606 GN=SLC39A6 PE=1 SV=3	32	8	11	85	6.95	755	FALSE
	Confidence	Sequence	Modifications	Charge (by Search Engine): A2 Sequest HT	# PSMs	Protein Accessions	# Missed Cleavages	Theo. MH+ [Da]	m/z [Da] (by Search Engine): A2 Sequest HT	DeltaM [ppm] (by Search Engine): A2 Sequest HT	XCorr (by Search Engine): A2 Sequest HT	Master Protein Descriptions	RT [min] (by Search Engine): A2 Sequest HT	Contaminant
	High	VMIAHAHPQEVYNE	1xOxidation [M2]	3	1	Q13433	1	1653.77	551.928	0.03	2.36	Zinc transporter ZIP6 OS=Homo sapiens OX=9606 GN=SLC39A6 PE=1 SV=3	32.56	FALSE
	High	MKRGPLFSHLSSQNIEE	1xOxidation [M1]	3	1	Q13433	1	1988.99	663.663	-5.02	2.62	Zinc transporter ZIP6 OS=Homo sapiens OX=9606 GN=SLC39A6 PE=1 SV=3	58.5979	FALSE
	High	EVMIAHAHPQEVYNE		3	1	Q13433	2	1766.82	589.611	1.18	3.47	Zinc transporter ZIP6 OS=Homo sapiens OX=9606 GN=SLC39A6 PE=1 SV=3	41.8905	FALSE
	High	GYLRADSQEPSHFD		2	1	Q13433	2	1621.72	811.365	-0.45	2.15	Zinc transporter ZIP6 OS=Homo sapiens OX=9606 GN=SLC39A6 PE=1 SV=3	41.4256	FALSE
	High	KISPNWE		2	5	Q13433	0	873.446	437.227	0.07	2.51	Zinc transporter ZIP6 OS=Homo sapiens OX=9606 GN=SLC39A6 PE=1 SV=3	38.5103	FALSE
	High	LAISTRQYHLQQLFYRYGE		3	8	Q13433	0	2386.23	796.077	-6.11	3.41	Zinc transporter ZIP6 OS=Homo sapiens OX=9606 GN=SLC39A6 PE=1 SV=3	104.137	FALSE
	High	LKAAAFPQTTE		2	4	Q13433	0	1176.63	588.817	0.22	2.61	Zinc transporter ZIP6 OS=Homo sapiens OX=9606 GN=SLC39A6 PE=1 SV=3	39.2978	FALSE
	High	MKRGPLFSHLSSQNIEE		4	5	Q13433	1	1972.99	494.001	-5.22	5.24	Zinc transporter ZIP6 OS=Homo sapiens OX=9606 GN=SLC39A6 PE=1 SV=3	64.8782	FALSE
	High	VMIAHAHPQE		2	2	Q13433	0	1132.56	566.782	0.43	3.2	Zinc transporter ZIP6 OS=Homo sapiens OX=9606 GN=SLC39A6 PE=1 SV=3	22.2882	FALSE
	High	VMIAHAHPQEVYNE		2	4	Q13433	1	1637.77	819.391	0.61	3.61	Zinc transporter ZIP6 OS=Homo sapiens OX=9606 GN=SLC39A6 PE=1 SV=3	37.6391	FALSE
High	Q14151	Scaffold attachment factor B2 OS=Homo sapiens OX=9606 GN=SAFB2 PE=1 SV=1	32	15	21	107.4	6.16	953	FALSE
	Confidence	Sequence	Modifications	Charge (by Search Engine): A2 Sequest HT	# PSMs	Protein Accessions	# Missed Cleavages	Theo. MH+ [Da]	m/z [Da] (by Search Engine): A2 Sequest HT	DeltaM [ppm] (by Search Engine): A2 Sequest HT	XCorr (by Search Engine): A2 Sequest HT	Master Protein Descriptions	RT [min] (by Search Engine): A2 Sequest HT	Contaminant
	High	LKPGPTNRSRVTKSGSRGME	1xPhospho [S14]	5	1	Q14151	0	2238.12	448.429	-0.45	2.27	Scaffold attachment factor B2 OS=Homo sapiens OX=9606 GN=SAFB2 PE=1 SV=1	20.5858	FALSE
	High	LKKRNLDTGGNKSVLME	1xOxidation [M16]	3	1	Q14151	1	1919.04	640.35	-0.68	1.58	Scaffold attachment factor B2 OS=Homo sapiens OX=9606 GN=SAFB2 PE=1 SV=1	27.1211	FALSE
	High	HQARAWQGAMDAGAASRE	1xOxidation [M10]	4	2	Q14151	1	1928.88	482.975	-0.43	2.5	Scaffold attachment factor B2 OS=Homo sapiens OX=9606 GN=SAFB2 PE=1 SV=1	25.2624	FALSE
	High	EHQARAWQGAMDAGAASRE		4	1	Q14151	2	2041.93	511.237	0.69	1.93	Scaffold attachment factor B2 OS=Homo sapiens OX=9606 GN=SAFB2 PE=1 SV=1	38.4507	FALSE
	High	GADQKMSSFKEE		2	1	Q14151	2	1356.61	678.809	0.79	2.91	Scaffold attachment factor B2 OS=Homo sapiens OX=9606 GN=SAFB2 PE=1 SV=1	23.6588	FALSE
	High	GRGLPPPPRGGRDWGE		3	4	Q14151	1	1703.87	568.629	0.48	2.37	Scaffold attachment factor B2 OS=Homo sapiens OX=9606 GN=SAFB2 PE=1 SV=1	38.1093	FALSE
	High	HQARAWQGAMDAGAASRE		3	4	Q14151	1	1912.88	638.3	0.68	6.26	Scaffold attachment factor B2 OS=Homo sapiens OX=9606 GN=SAFB2 PE=1 SV=1	37.2759	FALSE
	High	KDIKPIIKDE		3	1	Q14151	2	1198.7	400.24	-0.11	1.76	Scaffold attachment factor B2 OS=Homo sapiens OX=9606 GN=SAFB2 PE=1 SV=1	23.6155	FALSE
	High	KILDILGE		2	1	Q15424; Q14151	1	900.54	450.773	-1.13	1.76	Scaffold attachment factor B1 OS=Homo sapiens OX=9606 GN=SAFB PE=1 SV=4 Scaffold attachment factor B2 OS=Homo sapiens OX=9606 GN=SAFB2 PE=1 SV=1	91.0944	FALSE
	High	KRDILSFDKIKE		3	3	Q14151	2	1491.85	497.955	-1.87	4.78	Scaffold attachment factor B2 OS=Homo sapiens OX=9606 GN=SAFB2 PE=1 SV=1	46.6446	FALSE
	High	LKKRNLDTGGNKSVLME		3	4	Q14151	1	1903.04	635.019	-0.1	3.57	Scaffold attachment factor B2 OS=Homo sapiens OX=9606 GN=SAFB2 PE=1 SV=1	33.2609	FALSE
	High	LRVIDLRAE		2	2	Q15424; Q14151	1	1084.65	542.825	-3.64	1.96	Scaffold attachment factor B1 OS=Homo sapiens OX=9606 GN=SAFB PE=1 SV=4 Scaffold attachment factor B2 OS=Homo sapiens OX=9606 GN=SAFB2 PE=1 SV=1	55.4502	FALSE
	High	NEKILDILGE		2	1	Q15424; Q14151	2	1143.63	572.314	-4.97	2.06	Scaffold attachment factor B1 OS=Homo sapiens OX=9606 GN=SAFB PE=1 SV=4 Scaffold attachment factor B2 OS=Homo sapiens OX=9606 GN=SAFB2 PE=1 SV=1	99.0373	FALSE
	High	RTVVMDKSKGEPVISVKTTSRSKE		4	3	Q14151	2	2662.46	666.368	-1.92	3.49	Scaffold attachment factor B2 OS=Homo sapiens OX=9606 GN=SAFB2 PE=1 SV=1	28.2835	FALSE
	High	TSSLNFKVTPDIEE		2	1	Q14151	2	1579.78	790.404	9.83	4.23	Scaffold attachment factor B2 OS=Homo sapiens OX=9606 GN=SAFB2 PE=1 SV=1	78.2494	FALSE
	High	VPPAPKESSTSE		2	1	Q15424; Q14151	1	1228.61	614.806	-1.23	1.24	Scaffold attachment factor B1 OS=Homo sapiens OX=9606 GN=SAFB PE=1 SV=4 Scaffold attachment factor B2 OS=Homo sapiens OX=9606 GN=SAFB2 PE=1 SV=1	18.7191	FALSE
	High	YVAAQLRQLPAQPPEHAVDGE		3	1	Q14151	2	2289.16	763.721	-5.9	3.37	Scaffold attachment factor B2 OS=Homo sapiens OX=9606 GN=SAFB2 PE=1 SV=1	61.8345	FALSE
High	B5ME19	Eukaryotic translation initiation factor 3 subunit C-like protein OS=Homo sapiens OX=9606 GN=EIF3CL PE=1 SV=1	31	13	20	105.4	5.64	914	FALSE
	Confidence	Sequence	Modifications	Charge (by Search Engine): A2 Sequest HT	# PSMs	Protein Accessions	# Missed Cleavages	Theo. MH+ [Da]	m/z [Da] (by Search Engine): A2 Sequest HT	DeltaM [ppm] (by Search Engine): A2 Sequest HT	XCorr (by Search Engine): A2 Sequest HT	Master Protein Descriptions	RT [min] (by Search Engine): A2 Sequest HT	Contaminant
	High	SHITSYKQNPEQSADE	1xPhospho [S13]	2	1	B5ME19; Q99613	2	1913.79	957.399	-0.66	2.54	Eukaryotic translation initiation factor 3 subunit C-like protein OS=Homo sapiens OX=9606 GN=EIF3CL PE=1 SV=1	23.366	FALSE
	High	ADKVRTMLVRKIQEE		3	2	B5ME19; Q99613	2	1816.01	606.008	-1.56	2.81	Eukaryotic translation initiation factor 3 subunit C-like protein OS=Homo sapiens OX=9606 GN=EIF3CL PE=1 SV=1	47.5515	FALSE
	High	DGVSAATFLKKKSEAPSGE		3	1	B5ME19; Q99613	2	1921.99	641.331	-4	2.25	Eukaryotic translation initiation factor 3 subunit C-like protein OS=Homo sapiens OX=9606 GN=EIF3CL PE=1 SV=1	45.6078	FALSE
	High	FTKIMQNTDPHSQE		2	7	B5ME19; Q99613	1	1675.77	838.392	0.89	3.38	Eukaryotic translation initiation factor 3 subunit C-like protein OS=Homo sapiens OX=9606 GN=EIF3CL PE=1 SV=1	30.8723	FALSE
	High	GKQTALASRFLKKAPTTDE		3	2	B5ME19; Q99613	1	2062.13	688.047	-1.07	2.73	Eukaryotic translation initiation factor 3 subunit C-like protein OS=Homo sapiens OX=9606 GN=EIF3CL PE=1 SV=1	44.4419	FALSE
	High	LLGQGLLLRSLQE		2	3	B5ME19; Q99613	0	1439.86	720.435	3.5	4.25	Eukaryotic translation initiation factor 3 subunit C-like protein OS=Homo sapiens OX=9606 GN=EIF3CL PE=1 SV=1	128.227	FALSE
	High	LMASLDQPTQTVVMHRTEPTAQQNLALQLAE		4	1	B5ME19; Q99613	2	3434.74	859.437	-4.19	1.82	Eukaryotic translation initiation factor 3 subunit C-like protein OS=Homo sapiens OX=9606 GN=EIF3CL PE=1 SV=1	102.859	FALSE
	High	LWEDKE		2	1	B5ME19; Q99613	2	819.388	410.198	0.58	1.54	Eukaryotic translation initiation factor 3 subunit C-like protein OS=Homo sapiens OX=9606 GN=EIF3CL PE=1 SV=1	28.4943	FALSE
	High	RQPLLGPPE		2	2	B5ME19; Q99613	0	1006.57	503.787	-0.33	2.18	Eukaryotic translation initiation factor 3 subunit C-like protein OS=Homo sapiens OX=9606 GN=EIF3CL PE=1 SV=1	42.4461	FALSE
	High	RQPLLGPPESMRE		3	4	B5ME19; Q99613	1	1509.78	503.932	-1.48	4.38	Eukaryotic translation initiation factor 3 subunit C-like protein OS=Homo sapiens OX=9606 GN=EIF3CL PE=1 SV=1	47.1267	FALSE
	High	RVRGGVPLVKE		3	2	B5ME19; Q99613	0	1209.74	403.919	-0.26	3.18	Eukaryotic translation initiation factor 3 subunit C-like protein OS=Homo sapiens OX=9606 GN=EIF3CL PE=1 SV=1	27.7589	FALSE
	High	RVRGGVPLVKEKPKMFAKGTE		4	3	B5ME19; Q99613	1	2327.34	582.59	-0.06	2.78	Eukaryotic translation initiation factor 3 subunit C-like protein OS=Homo sapiens OX=9606 GN=EIF3CL PE=1 SV=1	41.0202	FALSE
	High	SDARRRMISKQFHHQLRVGE		5	2	B5ME19; Q99613	1	2451.29	491.063	-1.84	3.47	Eukaryotic translation initiation factor 3 subunit C-like protein OS=Homo sapiens OX=9606 GN=EIF3CL PE=1 SV=1	41.5425	FALSE
High	O60583	Cyclin-T2 OS=Homo sapiens OX=9606 GN=CCNT2 PE=1 SV=2	31	6	19	81	8.92	730	FALSE
	Confidence	Sequence	Modifications	Charge (by Search Engine): A2 Sequest HT	# PSMs	Protein Accessions	# Missed Cleavages	Theo. MH+ [Da]	m/z [Da] (by Search Engine): A2 Sequest HT	DeltaM [ppm] (by Search Engine): A2 Sequest HT	XCorr (by Search Engine): A2 Sequest HT	Master Protein Descriptions	RT [min] (by Search Engine): A2 Sequest HT	Contaminant
	High	QQHKQGQSQAASSSSVTSPIKMKIPIANTE	1xPhospho [S/T]	4	4	O60583	0	3261.59	816.149	-6.09	6.39	Cyclin-T2 OS=Homo sapiens OX=9606 GN=CCNT2 PE=1 SV=2	59.0556	FALSE
	High	KSGSLKLRIPIPPTDKSASKEE		4	16	O60583	2	2381.34	596.089	-2.06	5.82	Cyclin-T2 OS=Homo sapiens OX=9606 GN=CCNT2 PE=1 SV=2	45.923	FALSE
	High	LLDELTHE		2	2	O60563; O60583	2	969.489	485.246	-4.28	1.84	Cyclin-T1 OS=Homo sapiens OX=9606 GN=CCNT1 PE=1 SV=1 Cyclin-T2 OS=Homo sapiens OX=9606 GN=CCNT2 PE=1 SV=2	56.3395	FALSE
	High	QQHKQGQSQAASSSSVTSPIKMKIPIANTE		4	1	O60583	0	3181.63	796.157	-6.99	2.14	Cyclin-T2 OS=Homo sapiens OX=9606 GN=CCNT2 PE=1 SV=2	56.5408	FALSE
	High	TLDLDVRD		2	2	O60583	2	946.484	473.745	-0.52	1.94	Cyclin-T2 OS=Homo sapiens OX=9606 GN=CCNT2 PE=1 SV=2	46.2301	FALSE
	High	TSLSGSQYNINFQQGPSISLHSGLHHRPDKISDHSSVKQE		6	2	O60583	2	4416.17	736.865	-4.02	5.85	Cyclin-T2 OS=Homo sapiens OX=9606 GN=CCNT2 PE=1 SV=2	66.4094	FALSE
	High	YTHKAGSSKHHGPISTTPGIIPQKMSLDKYRE		5	4	O60583	1	3564.84	713.772	-1.71	4.71	Cyclin-T2 OS=Homo sapiens OX=9606 GN=CCNT2 PE=1 SV=2	46.7142	FALSE
High	P62906	60S ribosomal protein L10a OS=Homo sapiens OX=9606 GN=RPL10A PE=1 SV=2	30	5	37	24.8	9.94	217	FALSE
	Confidence	Sequence	Modifications	Charge (by Search Engine): A2 Sequest HT	# PSMs	Protein Accessions	# Missed Cleavages	Theo. MH+ [Da]	m/z [Da] (by Search Engine): A2 Sequest HT	DeltaM [ppm] (by Search Engine): A2 Sequest HT	XCorr (by Search Engine): A2 Sequest HT	Master Protein Descriptions	RT [min] (by Search Engine): A2 Sequest HT	Contaminant
	High	AKAVDIPHMDIE		2	9	P62906	2	1338.67	669.836	-5.56	3.84	60S ribosomal protein L10a OS=Homo sapiens OX=9606 GN=RPL10A PE=1 SV=2	60.9152	FALSE
	High	ALKKLNKNKKLVKKLAKKYD		4	10	P62906	0	2371.53	593.637	0.01	2.84	60S ribosomal protein L10a OS=Homo sapiens OX=9606 GN=RPL10A PE=1 SV=2	34.2543	FALSE
	High	LQISLKNYDPQKD		3	1	P62906	1	1561.82	521.276	-6.17	3.07	60S ribosomal protein L10a OS=Homo sapiens OX=9606 GN=RPL10A PE=1 SV=2	58.9081	FALSE
	High	NMVAKVDE		2	1	P62906	1	905.44	453.223	-1.08	1.52	60S ribosomal protein L10a OS=Homo sapiens OX=9606 GN=RPL10A PE=1 SV=2	24.1309	FALSE
	High	SLIKQIPRILGPGLNKAGKFPSLLTHNE		5	9	P62906	0	3041.76	609.157	-1.47	3.87	60S ribosomal protein L10a OS=Homo sapiens OX=9606 GN=RPL10A PE=1 SV=2	116.907	FALSE
High	P41252	Isoleucine--tRNA ligase, cytoplasmic OS=Homo sapiens OX=9606 GN=IARS1 PE=1 SV=2	30	18	15	144.4	6.15	1262	FALSE
	Confidence	Sequence	Modifications	Charge (by Search Engine): A2 Sequest HT	# PSMs	Protein Accessions	# Missed Cleavages	Theo. MH+ [Da]	m/z [Da] (by Search Engine): A2 Sequest HT	DeltaM [ppm] (by Search Engine): A2 Sequest HT	XCorr (by Search Engine): A2 Sequest HT	Master Protein Descriptions	RT [min] (by Search Engine): A2 Sequest HT	Contaminant
	High	ADKSIIRTLKE		2	1	P41252	1	1273.75	637.378	0.59	1.8	Isoleucine--tRNA ligase, cytoplasmic OS=Homo sapiens OX=9606 GN=IARS1 PE=1 SV=2	31.8132	FALSE
	High	ALRLYLINSPVVRAE		3	1	P41252	0	1714	572.003	-4.45	2.67	Isoleucine--tRNA ligase, cytoplasmic OS=Homo sapiens OX=9606 GN=IARS1 PE=1 SV=2	98.3567	FALSE
	High	ARLSALYKLE		3	1	P41252	0	1163.68	388.562	-5.29	2.09	Isoleucine--tRNA ligase, cytoplasmic OS=Homo sapiens OX=9606 GN=IARS1 PE=1 SV=2	64.3739	FALSE
	High	DVAKMGITE		2	1	P41252	1	963.482	482.244	-0.8	1.1	Isoleucine--tRNA ligase, cytoplasmic OS=Homo sapiens OX=9606 GN=IARS1 PE=1 SV=2	37.0141	FALSE
	High	GTGVVHQAPYFGAE		2	2	P41252	0	1432.69	716.843	-4.9	2.62	Isoleucine--tRNA ligase, cytoplasmic OS=Homo sapiens OX=9606 GN=IARS1 PE=1 SV=2	55.5834	FALSE
	High	LAVFHDETE		2	1	P41252	2	1060.49	530.75	-0.99	1.7	Isoleucine--tRNA ligase, cytoplasmic OS=Homo sapiens OX=9606 GN=IARS1 PE=1 SV=2	42.9408	FALSE
	High	LEQFQKTGTIVVE		2	2	P41252	1	1491.81	746.403	-4.25	2.12	Isoleucine--tRNA ligase, cytoplasmic OS=Homo sapiens OX=9606 GN=IARS1 PE=1 SV=2	61.4067	FALSE
	High	LSGAKISDLHRE		3	3	P41252	1	1325.72	442.577	0.49	4.21	Isoleucine--tRNA ligase, cytoplasmic OS=Homo sapiens OX=9606 GN=IARS1 PE=1 SV=2	26.8081	FALSE
	High	ITVYYKAKSE		2	1	P41252	0	1201.65	601.325	-2.83	1.9	Isoleucine--tRNA ligase, cytoplasmic OS=Homo sapiens OX=9606 GN=IARS1 PE=1 SV=2	27.3839	FALSE
	High	IVVIHQDPE		2	2	P41252	1	1049.56	525.285	0.57	2.22	Isoleucine--tRNA ligase, cytoplasmic OS=Homo sapiens OX=9606 GN=IARS1 PE=1 SV=2	32.8556	FALSE
	High	IVVIHQDPEALKD		2	2	P41252	2	1476.81	738.906	-0.22	3.37	Isoleucine--tRNA ligase, cytoplasmic OS=Homo sapiens OX=9606 GN=IARS1 PE=1 SV=2	42.3029	FALSE
	High	QFQKTGTIVVE		2	1	P41252	0	1249.68	625.343	-0.61	2.77	Isoleucine--tRNA ligase, cytoplasmic OS=Homo sapiens OX=9606 GN=IARS1 PE=1 SV=2	41.4928	FALSE
	High	QGGVLLLENPKGDNRLD		3	3	P41252	2	1837.98	613.328	-3.35	3.79	Isoleucine--tRNA ligase, cytoplasmic OS=Homo sapiens OX=9606 GN=IARS1 PE=1 SV=2	67.6973	FALSE
	High	RKTIPIKYPLKE		3	2	P41252	0	1485.92	495.977	0.31	4	Isoleucine--tRNA ligase, cytoplasmic OS=Homo sapiens OX=9606 GN=IARS1 PE=1 SV=2	37.9501	FALSE
	High	SAVSQMQSVIE		2	1	P41252	0	1178.57	589.79	-0.04	2.61	Isoleucine--tRNA ligase, cytoplasmic OS=Homo sapiens OX=9606 GN=IARS1 PE=1 SV=2	77.1173	FALSE
	High	SGSMPYAQVHYPFE		2	4	P41252	0	1612.71	806.858	-0.3	2.21	Isoleucine--tRNA ligase, cytoplasmic OS=Homo sapiens OX=9606 GN=IARS1 PE=1 SV=2	91.4394	FALSE
	High	SGSMPYAQVHYPFENKRE		4	1	P41252	1	2139.99	535.75	-5.98	3.72	Isoleucine--tRNA ligase, cytoplasmic OS=Homo sapiens OX=9606 GN=IARS1 PE=1 SV=2	62.5299	FALSE
	High	VTDFAGQYVKD		2	1	P41252	1	1242.6	621.803	-1.33	1.46	Isoleucine--tRNA ligase, cytoplasmic OS=Homo sapiens OX=9606 GN=IARS1 PE=1 SV=2	52.5013	FALSE
High	O43143	ATP-dependent RNA helicase DHX15 OS=Homo sapiens OX=9606 GN=DHX15 PE=1 SV=2	30	12	17	90.9	7.46	795	FALSE
	Confidence	Sequence	Modifications	Charge (by Search Engine): A2 Sequest HT	# PSMs	Protein Accessions	# Missed Cleavages	Theo. MH+ [Da]	m/z [Da] (by Search Engine): A2 Sequest HT	DeltaM [ppm] (by Search Engine): A2 Sequest HT	XCorr (by Search Engine): A2 Sequest HT	Master Protein Descriptions	RT [min] (by Search Engine): A2 Sequest HT	Contaminant
	High	RTLATDILMGVLKE	1xOxidation [M9]	3	2	O43143	1	1575.88	525.964	0.67	1.43	ATP-dependent RNA helicase DHX15 OS=Homo sapiens OX=9606 GN=DHX15 PE=1 SV=2	120.715	FALSE
	High	AKMRFAHIDGDHLTLLNVYHAFKQNHE		5	2	O43143	2	3205.61	641.923	-7.73	2.62	ATP-dependent RNA helicase DHX15 OS=Homo sapiens OX=9606 GN=DHX15 PE=1 SV=2	105.204	FALSE
	High	AMNDPLLE		2	2	O43143	1	902.429	451.718	-0.67	2.19	ATP-dependent RNA helicase DHX15 OS=Homo sapiens OX=9606 GN=DHX15 PE=1 SV=2	71.6613	FALSE
	High	ILVRHQSFVLVGE		3	1	O43143	0	1496.86	499.624	0.11	2.43	ATP-dependent RNA helicase DHX15 OS=Homo sapiens OX=9606 GN=DHX15 PE=1 SV=2	73.5065	FALSE
	High	LVHFDFMDPPAPE		2	4	O43143	2	1514.7	757.851	-2.76	2.79	ATP-dependent RNA helicase DHX15 OS=Homo sapiens OX=9606 GN=DHX15 PE=1 SV=2	111.986	FALSE
	High	NQVVQLHPSTVLDHKPE		4	2	O43143	1	1941.02	486.01	-1.26	3.62	ATP-dependent RNA helicase DHX15 OS=Homo sapiens OX=9606 GN=DHX15 PE=1 SV=2	46.5311	FALSE
	High	RTLATDILMGVLKE		3	3	O43143	1	1559.88	520.634	3.58	2.35	ATP-dependent RNA helicase DHX15 OS=Homo sapiens OX=9606 GN=DHX15 PE=1 SV=2	133.342	FALSE
	High	RYGVIILDE		2	1	O43143	1	1077.59	539.302	2.74	1.5	ATP-dependent RNA helicase DHX15 OS=Homo sapiens OX=9606 GN=DHX15 PE=1 SV=2	80.1707	FALSE
	High	RYGVIILDEAHE		2	3	O43143	2	1414.73	707.869	-1.47	2.78	ATP-dependent RNA helicase DHX15 OS=Homo sapiens OX=9606 GN=DHX15 PE=1 SV=2	69.9353	FALSE
	High	TLMRALE		2	2	O43143	0	833.455	417.23	-1.69	2.35	ATP-dependent RNA helicase DHX15 OS=Homo sapiens OX=9606 GN=DHX15 PE=1 SV=2	47.1104	FALSE
	High	VGYSIRFE		2	3	O60231; O43143	0	970.499	485.751	-5.41	2.16	Pre-mRNA-splicing factor ATP-dependent RNA helicase DHX16 OS=Homo sapiens OX=9606 GN=DHX16 PE=1 SV=2 ATP-dependent RNA helicase DHX15 OS=Homo sapiens OX=9606 GN=DHX15 PE=1 SV=2	65.6931	FALSE
	High	WLVKIAPQYYD		2	3	O43143	0	1395.73	698.366	-4.95	2.87	ATP-dependent RNA helicase DHX15 OS=Homo sapiens OX=9606 GN=DHX15 PE=1 SV=2	104.04	FALSE
	High	YKDRFTDILVRHQSFVLVGE		4	2	O43143	2	2422.29	606.325	-4.44	4.58	ATP-dependent RNA helicase DHX15 OS=Homo sapiens OX=9606 GN=DHX15 PE=1 SV=2	108.986	FALSE
High	P20265	POU domain, class 3, transcription factor 2 OS=Homo sapiens OX=9606 GN=POU3F2 PE=1 SV=4	30	5	17	46.9	7.87	443	FALSE
	Confidence	Sequence	Modifications	Charge (by Search Engine): A2 Sequest HT	# PSMs	Protein Accessions	# Missed Cleavages	Theo. MH+ [Da]	m/z [Da] (by Search Engine): A2 Sequest HT	DeltaM [ppm] (by Search Engine): A2 Sequest HT	XCorr (by Search Engine): A2 Sequest HT	Master Protein Descriptions	RT [min] (by Search Engine): A2 Sequest HT	Contaminant
	High	ADSSSGSPTSIDKIAAQGRKRKKRTSIE	1xPhospho [S7]	5	4	P20265	2	3054.57	611.72	0.37	5.46	POU domain, class 3, transcription factor 2 OS=Homo sapiens OX=9606 GN=POU3F2 PE=1 SV=4	35.0492	FALSE
	High	ADSSSGSPTSIDKIAAQGRKRKKRTSIE		4	9	P20265	2	2974.6	744.406	0.36	3.82	POU domain, class 3, transcription factor 2 OS=Homo sapiens OX=9606 GN=POU3F2 PE=1 SV=4	34.182	FALSE
	High	KRMTPPGGTLPGAE		3	3	P20265	0	1411.74	471.25	0.48	2.89	POU domain, class 3, transcription factor 2 OS=Homo sapiens OX=9606 GN=POU3F2 PE=1 SV=4	33.0601	FALSE
	High	IKPSVVVQQGGRGDE		2	3	P20265	1	1568.84	784.923	-0.17	1.7	POU domain, class 3, transcription factor 2 OS=Homo sapiens OX=9606 GN=POU3F2 PE=1 SV=4	26.8927	FALSE
	High	ITSLADSLQLE		2	4	P20265	1	1189.63	595.316	-4.76	2.87	POU domain, class 3, transcription factor 2 OS=Homo sapiens OX=9606 GN=POU3F2 PE=1 SV=4	98.6921	FALSE
	High	VSVKGALE		2	7	P20264; P20265	0	802.467	401.737	0.78	2.13	POU domain, class 3, transcription factor 3 OS=Homo sapiens OX=9606 GN=POU3F3 PE=1 SV=2 POU domain, class 3, transcription factor 2 OS=Homo sapiens OX=9606 GN=POU3F2 PE=1 SV=4	29.3586	FALSE
High	P09960	Leukotriene A-4 hydrolase OS=Homo sapiens OX=9606 GN=LTA4H PE=1 SV=2	30	15	28	69.2	6.18	611	FALSE
	Confidence	Sequence	Modifications	Charge (by Search Engine): A2 Sequest HT	# PSMs	Protein Accessions	# Missed Cleavages	Theo. MH+ [Da]	m/z [Da] (by Search Engine): A2 Sequest HT	DeltaM [ppm] (by Search Engine): A2 Sequest HT	XCorr (by Search Engine): A2 Sequest HT	Master Protein Descriptions	RT [min] (by Search Engine): A2 Sequest HT	Contaminant
	High	AIPLALKMATE		2	1	P09960	0	1157.66	579.335	2.99	2.12	Leukotriene A-4 hydrolase OS=Homo sapiens OX=9606 GN=LTA4H PE=1 SV=2	82.2519	FALSE
	High	DAIPLALKMATE		2	1	P09960	1	1272.69	636.844	-4.1	2.06	Leukotriene A-4 hydrolase OS=Homo sapiens OX=9606 GN=LTA4H PE=1 SV=2	99.8036	FALSE
	High	DLGGPYVWGQYD		2	1	P09960	1	1369.61	685.306	-1.47	1.98	Leukotriene A-4 hydrolase OS=Homo sapiens OX=9606 GN=LTA4H PE=1 SV=2	115.317	FALSE
	High	DNLRSLVLD		2	2	P09960	1	1044.57	522.788	1.01	2.06	Leukotriene A-4 hydrolase OS=Homo sapiens OX=9606 GN=LTA4H PE=1 SV=2	73.5889	FALSE
	High	FLAQTLQRAPLPLGHIKRMQE		4	2	P09960	0	2447.37	612.6	2.68	2.98	Leukotriene A-4 hydrolase OS=Homo sapiens OX=9606 GN=LTA4H PE=1 SV=2	81.5609	FALSE
	High	HKASMHPVTAMLVGKDLKVD		5	3	P09960	1	2177.16	436.235	-4.07	4.88	Leukotriene A-4 hydrolase OS=Homo sapiens OX=9606 GN=LTA4H PE=1 SV=2	65.4072	FALSE
	High	KFRHFNALGGWGE		2	2	P09960	0	1518.76	759.884	0.71	2.3	Leukotriene A-4 hydrolase OS=Homo sapiens OX=9606 GN=LTA4H PE=1 SV=2	73.6895	FALSE
	High	LAAFDKSHDQAVRTYQE		3	3	P09960	2	1978.96	660.326	1.12	4.11	Leukotriene A-4 hydrolase OS=Homo sapiens OX=9606 GN=LTA4H PE=1 SV=2	38.591	FALSE
	High	LGGPYVWGQYD		2	1	P09960	0	1254.58	627.79	-5.75	1.11	Leukotriene A-4 hydrolase OS=Homo sapiens OX=9606 GN=LTA4H PE=1 SV=2	103.099	FALSE
	High	LQNSVKTFGE		2	2	P09960	0	1122.58	561.794	1.14	2.36	Leukotriene A-4 hydrolase OS=Homo sapiens OX=9606 GN=LTA4H PE=1 SV=2	33.9755	FALSE
	High	ISHSWTGNLVTNKTWD		3	4	P09960	0	1858.91	620.309	2.04	3.71	Leukotriene A-4 hydrolase OS=Homo sapiens OX=9606 GN=LTA4H PE=1 SV=2	76.8578	FALSE
	High	ISLPIALSKNQE		2	3	P09960	0	1312.75	656.878	1.75	1.92	Leukotriene A-4 hydrolase OS=Homo sapiens OX=9606 GN=LTA4H PE=1 SV=2	76.562	FALSE
	High	SMLKIAED		2	1	P09960	1	906.46	453.733	-1.4	1.96	Leukotriene A-4 hydrolase OS=Homo sapiens OX=9606 GN=LTA4H PE=1 SV=2	44.154	FALSE
	High	TSPKSSALQWLTPE		2	3	P09960	0	1544.8	772.901	-0.95	2.54	Leukotriene A-4 hydrolase OS=Homo sapiens OX=9606 GN=LTA4H PE=1 SV=2	91.9839	FALSE
	High	VKYALGE		2	1	P09960	0	779.43	390.219	-0.07	1.76	Leukotriene A-4 hydrolase OS=Homo sapiens OX=9606 GN=LTA4H PE=1 SV=2	32.1178	FALSE
High	Q86XP3	ATP-dependent RNA helicase DDX42 OS=Homo sapiens OX=9606 GN=DDX42 PE=1 SV=1	29	10	16	102.9	7.02	938	FALSE
	Confidence	Sequence	Modifications	Charge (by Search Engine): A2 Sequest HT	# PSMs	Protein Accessions	# Missed Cleavages	Theo. MH+ [Da]	m/z [Da] (by Search Engine): A2 Sequest HT	DeltaM [ppm] (by Search Engine): A2 Sequest HT	XCorr (by Search Engine): A2 Sequest HT	Master Protein Descriptions	RT [min] (by Search Engine): A2 Sequest HT	Contaminant
	High	FKKKDIPVLVATD		3	2	Q86XP3	1	1473.87	491.96	-1.4	2	ATP-dependent RNA helicase DDX42 OS=Homo sapiens OX=9606 GN=DDX42 PE=1 SV=1	46.6847	FALSE
	High	FTSSGSVLLFVTKKANAEE		3	2	Q86XP3	1	2028.06	676.692	-1.81	3.71	ATP-dependent RNA helicase DDX42 OS=Homo sapiens OX=9606 GN=DDX42 PE=1 SV=1	94.0894	FALSE
	High	GFAVPEPPKRKKSRWDS		5	2	Q86XP3	2	1985.07	397.82	-0.43	3.06	ATP-dependent RNA helicase DDX42 OS=Homo sapiens OX=9606 GN=DDX42 PE=1 SV=1	41.4526	FALSE
	High	GHNLGLLHGDMDQSE		2	11	Q86XP3	2	1622.72	811.862	-3.45	3.8	ATP-dependent RNA helicase DDX42 OS=Homo sapiens OX=9606 GN=DDX42 PE=1 SV=1	49.8228	FALSE
	High	KGVAYTLLTPKDSNFAGDLVRNLE		3	3	Q86XP3	2	2621.39	874.471	1.39	2.12	ATP-dependent RNA helicase DDX42 OS=Homo sapiens OX=9606 GN=DDX42 PE=1 SV=1	121.552	FALSE
	High	ILHSGPSKWNWLTRRLVE		4	3	Q86XP3	0	2192.21	548.806	-3.62	3.2	ATP-dependent RNA helicase DDX42 OS=Homo sapiens OX=9606 GN=DDX42 PE=1 SV=1	99.1079	FALSE
	High	ITNLTPQQLID		2	1	Q86XP3	0	1255.69	628.349	1.62	1.32	ATP-dependent RNA helicase DDX42 OS=Homo sapiens OX=9606 GN=DDX42 PE=1 SV=1	87.1346	FALSE
	High	NMDRGNNNVMSNYE		2	2	Q86XP3	1	1657.67	829.339	1.12	2.28	ATP-dependent RNA helicase DDX42 OS=Homo sapiens OX=9606 GN=DDX42 PE=1 SV=1	41.337	FALSE
	High	RNKVISDFKKKDIPVLVATD		4	1	Q86XP3	2	2286.32	572.331	-6.3	2.92	ATP-dependent RNA helicase DDX42 OS=Homo sapiens OX=9606 GN=DDX42 PE=1 SV=1	64.8221	FALSE
	High	SKMEPKMEPKVD		3	2	Q86XP3	2	1418.7	473.572	0.28	3.1	ATP-dependent RNA helicase DDX42 OS=Homo sapiens OX=9606 GN=DDX42 PE=1 SV=1	23.8199	FALSE
High	P26640	Valine--tRNA ligase OS=Homo sapiens OX=9606 GN=VARS1 PE=1 SV=4	29	17	14	140.4	7.59	1264	FALSE
	Confidence	Sequence	Modifications	Charge (by Search Engine): A2 Sequest HT	# PSMs	Protein Accessions	# Missed Cleavages	Theo. MH+ [Da]	m/z [Da] (by Search Engine): A2 Sequest HT	DeltaM [ppm] (by Search Engine): A2 Sequest HT	XCorr (by Search Engine): A2 Sequest HT	Master Protein Descriptions	RT [min] (by Search Engine): A2 Sequest HT	Contaminant
	High	AHQRTWHAWMDNIRE		3	2	P26640	1	1950.91	650.973	-4.56	2.65	Valine--tRNA ligase OS=Homo sapiens OX=9606 GN=VARS1 PE=1 SV=4	64.9011	FALSE
	High	AIALFQKML		2	2	P26640	0	1034.61	517.806	-2.1	2.73	Valine--tRNA ligase OS=Homo sapiens OX=9606 GN=VARS1 PE=1 SV=4	114.917	FALSE
	High	FRAVLGE		2	2	P26640	0	791.441	396.224	-0.96	2.06	Valine--tRNA ligase OS=Homo sapiens OX=9606 GN=VARS1 PE=1 SV=4	42.5228	FALSE
	High	GQKADFPAGIPE		2	2	P26640	1	1229.62	615.307	-8.3	2.56	Valine--tRNA ligase OS=Homo sapiens OX=9606 GN=VARS1 PE=1 SV=4	55.7288	FALSE
	High	KFQQKQKIQQQQPPPGE		3	2	P26640	0	2037.09	679.7	-0.76	3.1	Valine--tRNA ligase OS=Homo sapiens OX=9606 GN=VARS1 PE=1 SV=4	20.6939	FALSE
	High	KFQQKQKIQQQQPPPGEKKPKPE		5	2	P26640	1	2744.52	549.709	-1.9	2.6	Valine--tRNA ligase OS=Homo sapiens OX=9606 GN=VARS1 PE=1 SV=4	20.2954	FALSE
	High	KKDVSGPMPDSYSPRYVE		3	3	P26640	2	2054.99	685.666	-1.03	2.87	Valine--tRNA ligase OS=Homo sapiens OX=9606 GN=VARS1 PE=1 SV=4	44.106	FALSE
	High	KRDPGVITYDLPTPPGE		3	2	P26640	2	1854.96	618.99	-2.54	1.78	Valine--tRNA ligase OS=Homo sapiens OX=9606 GN=VARS1 PE=1 SV=4	71.1597	FALSE
	High	LTGRTLLSVPGYKEKVE		4	1	P26640	1	1890.07	473.269	-7.22	3.6	Valine--tRNA ligase OS=Homo sapiens OX=9606 GN=VARS1 PE=1 SV=4	62.6721	FALSE
	High	MAQAASAAVTRGD		2	1	P26640	0	1248.6	624.803	-0.94	3.49	Valine--tRNA ligase OS=Homo sapiens OX=9606 GN=VARS1 PE=1 SV=4	22.9323	FALSE
	High	MAQAASAAVTRGDLRILPE		3	1	P26640	1	1970.05	657.354	-0.14	3.29	Valine--tRNA ligase OS=Homo sapiens OX=9606 GN=VARS1 PE=1 SV=4	75.3905	FALSE
	High	QQGFFKPE		2	1	P26640	0	980.484	490.745	-0.29	1.58	Valine--tRNA ligase OS=Homo sapiens OX=9606 GN=VARS1 PE=1 SV=4	41.41	FALSE
	High	RRAASGYPVKVPLE		3	1	P26640	0	1542.88	514.963	-0.54	1.99	Valine--tRNA ligase OS=Homo sapiens OX=9606 GN=VARS1 PE=1 SV=4	42.4051	FALSE
	High	RRAASGYPVKVPLEVQE		3	4	P26640	1	1899.04	633.682	-7.2	2.8	Valine--tRNA ligase OS=Homo sapiens OX=9606 GN=VARS1 PE=1 SV=4	55.75	FALSE
	High	SYSPRYVE		2	1	P26640	0	1000.47	500.74	-1.16	1.8	Valine--tRNA ligase OS=Homo sapiens OX=9606 GN=VARS1 PE=1 SV=4	31.4695	FALSE
	High	VSGPMPDSYSPRYVE		2	1	P26640	1	1683.77	842.382	-6.33	1.83	Valine--tRNA ligase OS=Homo sapiens OX=9606 GN=VARS1 PE=1 SV=4	62.5133	FALSE
	High	VVVATTRIE		2	1	P26640	0	987.583	494.297	2.77	2.37	Valine--tRNA ligase OS=Homo sapiens OX=9606 GN=VARS1 PE=1 SV=4	33.3984	FALSE
High	Q9HCN8	Stromal cell-derived factor 2-like protein 1 OS=Homo sapiens OX=9606 GN=SDF2L1 PE=1 SV=2	29	4	27	23.6	7.03	221	FALSE
	Confidence	Sequence	Modifications	Charge (by Search Engine): A2 Sequest HT	# PSMs	Protein Accessions	# Missed Cleavages	Theo. MH+ [Da]	m/z [Da] (by Search Engine): A2 Sequest HT	DeltaM [ppm] (by Search Engine): A2 Sequest HT	XCorr (by Search Engine): A2 Sequest HT	Master Protein Descriptions	RT [min] (by Search Engine): A2 Sequest HT	Contaminant
	High	VHGMPSANTHNTWKAME	2xOxidation [M4; M16]	3	2	Q9HCN8	0	1942.85	648.29	1.75	1.3	Stromal cell-derived factor 2-like protein 1 OS=Homo sapiens OX=9606 GN=SDF2L1 PE=1 SV=2	31.0109	FALSE
	High	VHGMPSANTHNTWKAME	1xOxidation [M4]	3	5	Q9HCN8	0	1926.86	642.958	0.84	3.85	Stromal cell-derived factor 2-like protein 1 OS=Homo sapiens OX=9606 GN=SDF2L1 PE=1 SV=2	38.5955	FALSE
	High	ASDDANSYWRIRGGSE		3	14	Q9HCN8	2	1783.8	595.27	-1.68	2.79	Stromal cell-derived factor 2-like protein 1 OS=Homo sapiens OX=9606 GN=SDF2L1 PE=1 SV=2	47.3692	FALSE
	High	GIFIKPSVEPSAGHDE		3	2	Q9HCN8	2	1682.84	561.615	-4.75	2.81	Stromal cell-derived factor 2-like protein 1 OS=Homo sapiens OX=9606 GN=SDF2L1 PE=1 SV=2	55.7136	FALSE
	High	QYGSPIRGQHE		3	2	Q9HCN8	0	1271.61	424.542	-1.32	2.29	Stromal cell-derived factor 2-like protein 1 OS=Homo sapiens OX=9606 GN=SDF2L1 PE=1 SV=2	22.0686	FALSE
	High	VHGMPSANTHNTWKAME		3	4	Q9HCN8	0	1910.86	637.626	-0.36	4.69	Stromal cell-derived factor 2-like protein 1 OS=Homo sapiens OX=9606 GN=SDF2L1 PE=1 SV=2	42.5279	FALSE
High	O60763	General vesicular transport factor p115 OS=Homo sapiens OX=9606 GN=USO1 PE=1 SV=2	29	17	21	107.8	4.91	962	FALSE
	Confidence	Sequence	Modifications	Charge (by Search Engine): A2 Sequest HT	# PSMs	Protein Accessions	# Missed Cleavages	Theo. MH+ [Da]	m/z [Da] (by Search Engine): A2 Sequest HT	DeltaM [ppm] (by Search Engine): A2 Sequest HT	XCorr (by Search Engine): A2 Sequest HT	Master Protein Descriptions	RT [min] (by Search Engine): A2 Sequest HT	Contaminant
	High	MNFLRGVMGGQSAGPQHTE	1xAcetyl [N-Term]	3	2	O60763	0	2058.95	686.989	2.41	3.9	General vesicular transport factor p115 OS=Homo sapiens OX=9606 GN=USO1 PE=1 SV=2	124.86	FALSE
	High	MNFLRGVMGGQSAGPQHTEAE	1xAcetyl [N-Term]	3	1	O60763	1	2259.03	753.683	2.31	2.92	General vesicular transport factor p115 OS=Homo sapiens OX=9606 GN=USO1 PE=1 SV=2	124.683	FALSE
	High	GRLSALLQE		2	1	O60763	0	986.563	493.784	-1.38	2.05	General vesicular transport factor p115 OS=Homo sapiens OX=9606 GN=USO1 PE=1 SV=2	71.5437	FALSE
	High	GSYIQRMKPWFE		3	2	O60763	0	1541.76	514.589	-2.49	2.8	General vesicular transport factor p115 OS=Homo sapiens OX=9606 GN=USO1 PE=1 SV=2	93.1857	FALSE
	High	GVITKAIYKSSE		2	1	O60763	0	1295.72	648.363	-1.15	2.53	General vesicular transport factor p115 OS=Homo sapiens OX=9606 GN=USO1 PE=1 SV=2	42.1239	FALSE
	High	GVITKAIYKSSEE		2	1	O60763	1	1424.76	712.885	-0.46	2.97	General vesicular transport factor p115 OS=Homo sapiens OX=9606 GN=USO1 PE=1 SV=2	45.7522	FALSE
	High	HLIHVLQTDRSDSE		3	2	O60763	2	1649.82	550.613	-0.48	2.7	General vesicular transport factor p115 OS=Homo sapiens OX=9606 GN=USO1 PE=1 SV=2	41.4602	FALSE
	High	LATLKSQLNSQSVE		2	3	O60763	0	1517.82	759.41	-2.44	2.51	General vesicular transport factor p115 OS=Homo sapiens OX=9606 GN=USO1 PE=1 SV=2	46.417	FALSE
	High	IFIKQQE		2	1	O60763	0	905.509	453.259	0.89	1.96	General vesicular transport factor p115 OS=Homo sapiens OX=9606 GN=USO1 PE=1 SV=2	28.8754	FALSE
	High	LYSRASQKPQPNFPSPE		2	2	O60763	0	1945.98	973.493	1.16	1.91	General vesicular transport factor p115 OS=Homo sapiens OX=9606 GN=USO1 PE=1 SV=2	40.9904	FALSE
	High	NSTRQSEDLGSQFTE		2	3	O60763	2	1698.76	849.882	-0.36	2.16	General vesicular transport factor p115 OS=Homo sapiens OX=9606 GN=USO1 PE=1 SV=2	42.3573	FALSE
	High	QHDNIVTHYKNMIRE		5	1	O60763	1	1897.93	380.392	-2.21	3.05	General vesicular transport factor p115 OS=Homo sapiens OX=9606 GN=USO1 PE=1 SV=2	47.5898	FALSE
	High	QLQTAVTQQVSQIQQHKD		3	2	O60763	0	2080.08	694.027	-5.19	3.01	General vesicular transport factor p115 OS=Homo sapiens OX=9606 GN=USO1 PE=1 SV=2	54.7843	FALSE
	High	QSSAIVSARDSEQVAE		2	2	O60763	2	1676.81	838.91	2.05	3.1	General vesicular transport factor p115 OS=Homo sapiens OX=9606 GN=USO1 PE=1 SV=2	34.0265	FALSE
	High	RLLDIISEE		2	1	O60763	2	1087.6	544.303	-0.46	1.29	General vesicular transport factor p115 OS=Homo sapiens OX=9606 GN=USO1 PE=1 SV=2	92.5453	FALSE
	High	TIIATKTTDVE		2	2	O60763	1	1191.65	596.327	0.7	2.36	General vesicular transport factor p115 OS=Homo sapiens OX=9606 GN=USO1 PE=1 SV=2	33.0494	FALSE
	High	YMIFDHE		2	2	O60763	1	954.403	477.703	-4.99	1.69	General vesicular transport factor p115 OS=Homo sapiens OX=9606 GN=USO1 PE=1 SV=2	64.8187	FALSE
High	P68104	Elongation factor 1-alpha 1 OS=Homo sapiens OX=9606 GN=EEF1A1 PE=1 SV=1	29	9	27	50.1	9.01	462	FALSE
	Confidence	Sequence	Modifications	Charge (by Search Engine): A2 Sequest HT	# PSMs	Protein Accessions	# Missed Cleavages	Theo. MH+ [Da]	m/z [Da] (by Search Engine): A2 Sequest HT	DeltaM [ppm] (by Search Engine): A2 Sequest HT	XCorr (by Search Engine): A2 Sequest HT	Master Protein Descriptions	RT [min] (by Search Engine): A2 Sequest HT	Contaminant
	High	TGVLKPGMVVTFAPVNVTTE	1xOxidation [M8]	3	3	P68104; Q5VTE0	0	2076.1	692.704	-3.62	3.82	Elongation factor 1-alpha 1 OS=Homo sapiens OX=9606 GN=EEF1A1 PE=1 SV=1	97.4476	FALSE
	High	DGPKFLKSGD		2	2	P68104; Q5VTE0	1	1063.54	532.275	1	1.25	Elongation factor 1-alpha 1 OS=Homo sapiens OX=9606 GN=EEF1A1 PE=1 SV=1	29.7226	FALSE
	High	DGPKFLKSGDAAIVD		2	2	P68104; Q5VTE0	2	1532.8	766.897	-5.2	2.63	Elongation factor 1-alpha 1 OS=Homo sapiens OX=9606 GN=EEF1A1 PE=1 SV=1	61.2084	FALSE
	High	FIKNMITGTSQAD		2	1	Q05639; P68104; Q5VTE0	0	1425.7	713.352	-5.55	1.22	Elongation factor 1-alpha 2 OS=Homo sapiens OX=9606 GN=EEF1A2 PE=1 SV=1 Elongation factor 1-alpha 1 OS=Homo sapiens OX=9606 GN=EEF1A1 PE=1 SV=1	56.3778	FALSE
	High	SFSDYPPLGRFAVRD		3	5	P68104; Q5VTE0	1	1726.85	576.291	1.48	2.11	Elongation factor 1-alpha 1 OS=Homo sapiens OX=9606 GN=EEF1A1 PE=1 SV=1	89.2788	FALSE
	High	TGVLKPGMVVTFAPVNVTTE		3	6	P68104; Q5VTE0	0	2060.11	687.372	-3.47	4.46	Elongation factor 1-alpha 1 OS=Homo sapiens OX=9606 GN=EEF1A1 PE=1 SV=1	110.47	FALSE
	High	TSKYYVTIIDAPGHRDFIKNMITGTSQAD		4	1	P68104; Q5VTE0	2	3242.62	811.403	-7.57	2.95	Elongation factor 1-alpha 1 OS=Homo sapiens OX=9606 GN=EEF1A1 PE=1 SV=1	109.337	FALSE
	High	VRRGNVAGDSKNDPPME		4	3	P68104; Q5VTE0	2	1841.89	461.228	-1.59	2.5	Elongation factor 1-alpha 1 OS=Homo sapiens OX=9606 GN=EEF1A1 PE=1 SV=1	20.6726	FALSE
	High	VSTYIKKIGYNPD		3	1	P68104; Q5VTE0	0	1497.79	499.936	-1.01	2.81	Elongation factor 1-alpha 1 OS=Homo sapiens OX=9606 GN=EEF1A1 PE=1 SV=1	44.8247	FALSE
	High	VYKIGGIGTVPVGRVE		2	5	Q05639; P68104; Q5VTE0	0	1643.95	822.477	-0.84	3.61	Elongation factor 1-alpha 2 OS=Homo sapiens OX=9606 GN=EEF1A2 PE=1 SV=1 Elongation factor 1-alpha 1 OS=Homo sapiens OX=9606 GN=EEF1A1 PE=1 SV=1	70.593	FALSE
High	O95409	Zinc finger protein ZIC 2 OS=Homo sapiens OX=9606 GN=ZIC2 PE=1 SV=2	29	7	18	55	8.41	532	FALSE
	Confidence	Sequence	Modifications	Charge (by Search Engine): A2 Sequest HT	# PSMs	Protein Accessions	# Missed Cleavages	Theo. MH+ [Da]	m/z [Da] (by Search Engine): A2 Sequest HT	DeltaM [ppm] (by Search Engine): A2 Sequest HT	XCorr (by Search Engine): A2 Sequest HT	Master Protein Descriptions	RT [min] (by Search Engine): A2 Sequest HT	Contaminant
	High	SSPQGSESSPAASSGYE	1xPhospho [S]	2	3	O95409	1	1707.64	854.323	0.6	2.63	Zinc finger protein ZIC 2 OS=Homo sapiens OX=9606 GN=ZIC2 PE=1 SV=2	30.2976	FALSE
	High	SAAAHMGAFKLNPGAHE	1xOxidation [M6]	3	3	O95409	0	1724.82	575.611	0.63	2.32	Zinc finger protein ZIC 2 OS=Homo sapiens OX=9606 GN=ZIC2 PE=1 SV=2	30.0747	FALSE
	High	QHGPHGSQNVLNGQMRLGLPGE	1xOxidation [M15]	3	1	O95409	0	2342.14	781.385	-0.95	1.93	Zinc finger protein ZIC 2 OS=Homo sapiens OX=9606 GN=ZIC2 PE=1 SV=2	54.4775	FALSE
	High	AQGHLLFPGLPE		2	3	O95409	0	1278.68	639.842	-5.73	2.62	Zinc finger protein ZIC 2 OS=Homo sapiens OX=9606 GN=ZIC2 PE=1 SV=2	104.138	FALSE
	High	LSLAAAQNGFVDSAAAHMGAFKLNPGAHE		4	3	O95409	1	2895.42	724.611	-0.13	6.23	Zinc finger protein ZIC 2 OS=Homo sapiens OX=9606 GN=ZIC2 PE=1 SV=2	117.495	FALSE
	High	LVTHVSVE		2	5	O95409	0	883.488	442.248	0.36	2.27	Zinc finger protein ZIC 2 OS=Homo sapiens OX=9606 GN=ZIC2 PE=1 SV=2	31.4251	FALSE
	High	LVTHVSVEHVGGPE		3	1	O95409	1	1459.75	487.257	1.63	2.43	Zinc finger protein ZIC 2 OS=Homo sapiens OX=9606 GN=ZIC2 PE=1 SV=2	38.5061	FALSE
	High	QHGPHGSQNVLNGQMRLGLPGE		3	2	O95409	0	2326.15	776.051	-3.02	4.48	Zinc finger protein ZIC 2 OS=Homo sapiens OX=9606 GN=ZIC2 PE=1 SV=2	66.8493	FALSE
	High	SAAAHMGAFKLNPGAHE		3	8	O95409	0	1708.82	570.279	-0.61	6.1	Zinc finger protein ZIC 2 OS=Homo sapiens OX=9606 GN=ZIC2 PE=1 SV=2	43.5616	FALSE
High	Q15427	Splicing factor 3B subunit 4 OS=Homo sapiens OX=9606 GN=SF3B4 PE=1 SV=1	29	4	12	44.4	8.56	424	FALSE
	Confidence	Sequence	Modifications	Charge (by Search Engine): A2 Sequest HT	# PSMs	Protein Accessions	# Missed Cleavages	Theo. MH+ [Da]	m/z [Da] (by Search Engine): A2 Sequest HT	DeltaM [ppm] (by Search Engine): A2 Sequest HT	XCorr (by Search Engine): A2 Sequest HT	Master Protein Descriptions	RT [min] (by Search Engine): A2 Sequest HT	Contaminant
	High	LFLQAGPVVNTHMPKDRVTGQHQGYGFVE	1xOxidation [M13]	4	3	Q15427	1	3241.62	811.164	3.89	3.8	Splicing factor 3B subunit 4 OS=Homo sapiens OX=9606 GN=SF3B4 PE=1 SV=1	80.0228	FALSE
	High	ATVYVGGLDE		2	3	Q15427	1	1023.5	512.25	-5.84	2.49	Splicing factor 3B subunit 4 OS=Homo sapiens OX=9606 GN=SF3B4 PE=1 SV=1	61.7713	FALSE
	High	KVSEPLLWE		2	5	Q15427	1	1100.6	550.805	3.27	2.64	Splicing factor 3B subunit 4 OS=Homo sapiens OX=9606 GN=SF3B4 PE=1 SV=1	82.3208	FALSE
	High	LFLQAGPVVNTHMPKDRVTGQHQGYGFVE		3	13	Q15427	1	3225.63	1075.88	-1.45	4.13	Splicing factor 3B subunit 4 OS=Homo sapiens OX=9606 GN=SF3B4 PE=1 SV=1	92.1714	FALSE
	High	RNQDATVYVGGLDE		2	5	Q15427	2	1536.73	768.864	-5.6	3.53	Splicing factor 3B subunit 4 OS=Homo sapiens OX=9606 GN=SF3B4 PE=1 SV=1	54.8002	FALSE
High	Q9H583	HEAT repeat-containing protein 1 OS=Homo sapiens OX=9606 GN=HEATR1 PE=1 SV=3	29	19	10	242.2	6.54	2144	FALSE
	Confidence	Sequence	Modifications	Charge (by Search Engine): A2 Sequest HT	# PSMs	Protein Accessions	# Missed Cleavages	Theo. MH+ [Da]	m/z [Da] (by Search Engine): A2 Sequest HT	DeltaM [ppm] (by Search Engine): A2 Sequest HT	XCorr (by Search Engine): A2 Sequest HT	Master Protein Descriptions	RT [min] (by Search Engine): A2 Sequest HT	Contaminant
	High	APLFSQLAKTLE		2	2	Q9H583	0	1317.74	659.374	0.25	2.81	HEAT repeat-containing protein 1 OS=Homo sapiens OX=9606 GN=HEATR1 PE=1 SV=3	118.165	FALSE
	High	ASLLSRDE		2	1	Q9H583	1	890.458	445.733	0.95	1.94	HEAT repeat-containing protein 1 OS=Homo sapiens OX=9606 GN=HEATR1 PE=1 SV=3	30.6159	FALSE
	High	FSVSLLNEDPKSLD		2	2	Q9H583	2	1563.79	782.396	-3.1	2.76	HEAT repeat-containing protein 1 OS=Homo sapiens OX=9606 GN=HEATR1 PE=1 SV=3	94.9669	FALSE
	High	GILSQVIHLE		2	2	Q9H583	0	1108.64	554.822	0.56	2.41	HEAT repeat-containing protein 1 OS=Homo sapiens OX=9606 GN=HEATR1 PE=1 SV=3	119.514	FALSE
	High	IFIKAVHTTKE		3	1	Q9H583	0	1286.75	429.587	0.02	1.4	HEAT repeat-containing protein 1 OS=Homo sapiens OX=9606 GN=HEATR1 PE=1 SV=3	29.3382	FALSE
	High	LLGIDPSFE		2	2	Q9H583	1	990.514	495.759	-3.45	2.34	HEAT repeat-containing protein 1 OS=Homo sapiens OX=9606 GN=HEATR1 PE=1 SV=3	111.819	FALSE
	High	LMLDRGIPVE		2	1	Q9H583	1	1142.62	571.816	0.2	2.18	HEAT repeat-containing protein 1 OS=Homo sapiens OX=9606 GN=HEATR1 PE=1 SV=3	73.3482	FALSE
	High	MDSNKVSLLNE		2	1	Q9H583	1	1249.61	625.307	-2.26	1.38	HEAT repeat-containing protein 1 OS=Homo sapiens OX=9606 GN=HEATR1 PE=1 SV=3	47.6854	FALSE
	High	NRLGGEEKFQE		3	1	Q9H583	2	1306.64	436.218	-0.4	3.03	HEAT repeat-containing protein 1 OS=Homo sapiens OX=9606 GN=HEATR1 PE=1 SV=3	27.8806	FALSE
	High	NVIKSTKPGKLIGVANQKMIE		4	1	Q9H583	0	2268.31	567.83	-5.84	2.79	HEAT repeat-containing protein 1 OS=Homo sapiens OX=9606 GN=HEATR1 PE=1 SV=3	58.4992	FALSE
	High	NYIVLLPE		2	2	Q9H583	0	960.54	480.771	-5.37	1.33	HEAT repeat-containing protein 1 OS=Homo sapiens OX=9606 GN=HEATR1 PE=1 SV=3	109.937	FALSE
	High	QFLPLIRLLE		2	1	Q9H583	0	1241.76	621.386	2.34	1	HEAT repeat-containing protein 1 OS=Homo sapiens OX=9606 GN=HEATR1 PE=1 SV=3	140.657	FALSE
	High	RSVQTKAVNKQLDE		3	1	Q9H583	1	1615.88	539.296	-1.45	3.06	HEAT repeat-containing protein 1 OS=Homo sapiens OX=9606 GN=HEATR1 PE=1 SV=3	20.2105	FALSE
	High	SKYPRTLDVVLE		3	2	Q9H583	1	1419.78	473.931	-4.21	2.59	HEAT repeat-containing protein 1 OS=Homo sapiens OX=9606 GN=HEATR1 PE=1 SV=3	66.8075	FALSE
	High	SVITAVEIPSEWHIE		2	1	Q9H583	2	1709.87	855.443	2.27	1.06	HEAT repeat-containing protein 1 OS=Homo sapiens OX=9606 GN=HEATR1 PE=1 SV=3	122.093	FALSE
	High	TLPHFISPYLE		2	3	Q9H583	0	1316.69	658.845	-4.7	2.55	HEAT repeat-containing protein 1 OS=Homo sapiens OX=9606 GN=HEATR1 PE=1 SV=3	109.22	FALSE
	High	TIPKAVSFNKSE		2	1	Q9H583	0	1320.72	660.862	1.45	1.22	HEAT repeat-containing protein 1 OS=Homo sapiens OX=9606 GN=HEATR1 PE=1 SV=3	34.4711	FALSE
	High	TVLGEPLQSYF		2	2	Q9H583	1	1253.64	627.326	3.28	2.28	HEAT repeat-containing protein 1 OS=Homo sapiens OX=9606 GN=HEATR1 PE=1 SV=3	126.523	FALSE
	High	VASLLFDPKE		2	2	Q9H583	1	1118.61	559.808	0.12	2.64	HEAT repeat-containing protein 1 OS=Homo sapiens OX=9606 GN=HEATR1 PE=1 SV=3	74.1763	FALSE
High	P55316	Forkhead box protein G1 OS=Homo sapiens OX=9606 GN=FOXG1 PE=1 SV=2	28	6	16	52.3	8.87	489	FALSE
	Confidence	Sequence	Modifications	Charge (by Search Engine): A2 Sequest HT	# PSMs	Protein Accessions	# Missed Cleavages	Theo. MH+ [Da]	m/z [Da] (by Search Engine): A2 Sequest HT	DeltaM [ppm] (by Search Engine): A2 Sequest HT	XCorr (by Search Engine): A2 Sequest HT	Master Protein Descriptions	RT [min] (by Search Engine): A2 Sequest HT	Contaminant
	High	FIMKNFPYYRE	1xOxidation [M3]	3	5	P55316	0	1523.74	508.582	-3.29	1.6	Forkhead box protein G1 OS=Homo sapiens OX=9606 GN=FOXG1 PE=1 SV=2	66.1856	FALSE
	High	VKMIPKSSFSINSLVPE	1xOxidation [M3]	3	2	P55316	0	1892.02	631.344	-1.87	2.73	Forkhead box protein G1 OS=Homo sapiens OX=9606 GN=FOXG1 PE=1 SV=2	82.1603	FALSE
	High	MLDMGDRKE	1xAcetyl [N-Term]; 1xOxidation [M4]	2	1	P55316	2	1152.5	576.755	0.24	1.68	Forkhead box protein G1 OS=Homo sapiens OX=9606 GN=FOXG1 PE=1 SV=2	31.5178	FALSE
	High	FIMKNFPYYRE		2	4	P55316	0	1507.74	754.378	5.59	2.59	Forkhead box protein G1 OS=Homo sapiens OX=9606 GN=FOXG1 PE=1 SV=2	82.109	FALSE
	High	GAKADGLGGKGEPGGGPGE		2	6	P55316	2	1610.78	805.892	-0.71	4.36	Forkhead box protein G1 OS=Homo sapiens OX=9606 GN=FOXG1 PE=1 SV=2	21.0003	FALSE
	High	KRLTLNGIYE		2	1	P55316	0	1206.68	603.845	-1.75	1.49	Forkhead box protein G1 OS=Homo sapiens OX=9606 GN=FOXG1 PE=1 SV=2	47.8492	FALSE
	High	LAPVGPDEKE		2	4	P55316	2	1054.54	527.774	-0.83	2.12	Forkhead box protein G1 OS=Homo sapiens OX=9606 GN=FOXG1 PE=1 SV=2	25.6755	FALSE
	High	VKMIPKSSFSINSLVPE		3	5	P55316	0	1876.02	626.011	-3.83	3.11	Forkhead box protein G1 OS=Homo sapiens OX=9606 GN=FOXG1 PE=1 SV=2	96.3601	FALSE
High	Q04637	Eukaryotic translation initiation factor 4 gamma 1 OS=Homo sapiens OX=9606 GN=EIF4G1 PE=1 SV=4	28	15	11	175.4	5.33	1599	FALSE
	Confidence	Sequence	Modifications	Charge (by Search Engine): A2 Sequest HT	# PSMs	Protein Accessions	# Missed Cleavages	Theo. MH+ [Da]	m/z [Da] (by Search Engine): A2 Sequest HT	DeltaM [ppm] (by Search Engine): A2 Sequest HT	XCorr (by Search Engine): A2 Sequest HT	Master Protein Descriptions	RT [min] (by Search Engine): A2 Sequest HT	Contaminant
	High	AALPPVSPLKAALSEEE		2	1	Q04637	2	1721.93	861.465	-5.43	1.68	Eukaryotic translation initiation factor 4 gamma 1 OS=Homo sapiens OX=9606 GN=EIF4G1 PE=1 SV=4	94.039	FALSE
	High	AARPATSTLNRFSALQQAVPTE		3	3	Q04637	0	2329.23	777.081	0.68	2.68	Eukaryotic translation initiation factor 4 gamma 1 OS=Homo sapiens OX=9606 GN=EIF4G1 PE=1 SV=4	77.7043	FALSE
	High	AGLSWKE		2	2	Q04637	0	790.409	395.708	-0.77	1.67	Eukaryotic translation initiation factor 4 gamma 1 OS=Homo sapiens OX=9606 GN=EIF4G1 PE=1 SV=4	40.9557	FALSE
	High	AVGDLLDAFKE		2	3	Q04637	2	1177.61	589.306	-5.07	2.38	Eukaryotic translation initiation factor 4 gamma 1 OS=Homo sapiens OX=9606 GN=EIF4G1 PE=1 SV=4	109.815	FALSE
	High	GLPHISDVVLD		2	1	Q04637	1	1164.63	582.818	2.19	1.47	Eukaryotic translation initiation factor 4 gamma 1 OS=Homo sapiens OX=9606 GN=EIF4G1 PE=1 SV=4	87.1989	FALSE
	High	GSSNQRVFDWIE		2	3	Q04637	1	1437.68	719.339	-3.3	2.32	Eukaryotic translation initiation factor 4 gamma 1 OS=Homo sapiens OX=9606 GN=EIF4G1 PE=1 SV=4	95.6403	FALSE
	High	KAKPRMDQYFNQME		3	1	O43432; Q04637	1	1785.84	595.951	-2.12	2.71	Eukaryotic translation initiation factor 4 gamma 1 OS=Homo sapiens OX=9606 GN=EIF4G1 PE=1 SV=4	46.8747	FALSE
	High	LASPSLLFIFVRHGVE		3	1	Q04637	0	1785.01	595.676	4.31	2.09	Eukaryotic translation initiation factor 4 gamma 1 OS=Homo sapiens OX=9606 GN=EIF4G1 PE=1 SV=4	137.131	FALSE
	High	LFKLKMLTE		2	1	O43432; Q04637	0	1122.66	561.832	-1.77	1.43	Eukaryotic translation initiation factor 4 gamma 1 OS=Homo sapiens OX=9606 GN=EIF4G1 PE=1 SV=4	83.023	FALSE
	High	LVTPILQE		2	1	Q04637	0	912.54	456.774	0.57	2.01	Eukaryotic translation initiation factor 4 gamma 1 OS=Homo sapiens OX=9606 GN=EIF4G1 PE=1 SV=4	74.3008	FALSE
	High	NIQPGEQKYE		2	1	Q04637	1	1205.58	603.293	-0.06	2.01	Eukaryotic translation initiation factor 4 gamma 1 OS=Homo sapiens OX=9606 GN=EIF4G1 PE=1 SV=4	24.3926	FALSE
	High	SEAPGQRALPSEE		2	2	Q04637	2	1370.65	685.831	-0.08	2.03	Eukaryotic translation initiation factor 4 gamma 1 OS=Homo sapiens OX=9606 GN=EIF4G1 PE=1 SV=4	26.606	FALSE
	High	STPIPANLSQNLE		2	1	Q04637	0	1383.71	692.36	1.27	1.47	Eukaryotic translation initiation factor 4 gamma 1 OS=Homo sapiens OX=9606 GN=EIF4G1 PE=1 SV=4	75.9964	FALSE
	High	VTLSKPVPE		2	2	Q04637	0	969.562	485.285	0.31	2.6	Eukaryotic translation initiation factor 4 gamma 1 OS=Homo sapiens OX=9606 GN=EIF4G1 PE=1 SV=4	31.973	FALSE
	High	YLHLNDMKE		2	5	Q04637	1	1162.56	581.781	-0.46	2.54	Eukaryotic translation initiation factor 4 gamma 1 OS=Homo sapiens OX=9606 GN=EIF4G1 PE=1 SV=4	43.1065	FALSE
High	O75663	TIP41-like protein OS=Homo sapiens OX=9606 GN=TIPRL PE=1 SV=2	28	6	33	31.4	5.91	272	FALSE
	Confidence	Sequence	Modifications	Charge (by Search Engine): A2 Sequest HT	# PSMs	Protein Accessions	# Missed Cleavages	Theo. MH+ [Da]	m/z [Da] (by Search Engine): A2 Sequest HT	DeltaM [ppm] (by Search Engine): A2 Sequest HT	XCorr (by Search Engine): A2 Sequest HT	Master Protein Descriptions	RT [min] (by Search Engine): A2 Sequest HT	Contaminant
	High	ADKTYMLRE		3	2	O75663	1	1126.56	376.19	-0.24	2.41	TIP41-like protein OS=Homo sapiens OX=9606 GN=TIPRL PE=1 SV=2	29.0374	FALSE
	High	ISQYLPIKE		2	2	O75663	0	1090.61	545.808	-5.31	2.61	TIP41-like protein OS=Homo sapiens OX=9606 GN=TIPRL PE=1 SV=2	57.8958	FALSE
	High	RIDPNPADSQKSTQVE		3	4	O75663	2	1784.88	595.631	-0.07	5.39	TIP41-like protein OS=Homo sapiens OX=9606 GN=TIPRL PE=1 SV=2	26.2757	FALSE
	High	SKISSLMHVPPSLFTEPNE		3	9	O75663	1	2113.06	705.023	-4.87	3.5	TIP41-like protein OS=Homo sapiens OX=9606 GN=TIPRL PE=1 SV=2	109.878	FALSE
	High	SLKLKVVPTTDHIDTE		3	9	O75663	2	1795.98	599.329	-4.48	4.8	TIP41-like protein OS=Homo sapiens OX=9606 GN=TIPRL PE=1 SV=2	53.4054	FALSE
	High	VIKPYDWTYTTDYKGTLLGE		3	2	O75663	2	2363.18	788.395	-4.52	4.34	TIP41-like protein OS=Homo sapiens OX=9606 GN=TIPRL PE=1 SV=2	109.779	FALSE
High	Q9Y262	Eukaryotic translation initiation factor 3 subunit L OS=Homo sapiens OX=9606 GN=EIF3L PE=1 SV=1	28	10	17	66.7	6.34	564	FALSE
	Confidence	Sequence	Modifications	Charge (by Search Engine): A2 Sequest HT	# PSMs	Protein Accessions	# Missed Cleavages	Theo. MH+ [Da]	m/z [Da] (by Search Engine): A2 Sequest HT	DeltaM [ppm] (by Search Engine): A2 Sequest HT	XCorr (by Search Engine): A2 Sequest HT	Master Protein Descriptions	RT [min] (by Search Engine): A2 Sequest HT	Contaminant
	High	LIDQKVYE		2	2	Q9Y262	1	1007.54	504.274	0.27	2.17	Eukaryotic translation initiation factor 3 subunit L OS=Homo sapiens OX=9606 GN=EIF3L PE=1 SV=1	36.4928	FALSE
	High	LNKKSMYSRVPE		3	2	Q9Y262	0	1451.77	484.594	-0.25	2.37	Eukaryotic translation initiation factor 3 subunit L OS=Homo sapiens OX=9606 GN=EIF3L PE=1 SV=1	26.0779	FALSE
	High	LQASRVSSDVIDQKVYE		3	10	Q9Y262	2	1937	646.333	-6.43	4.3	Eukaryotic translation initiation factor 3 subunit L OS=Homo sapiens OX=9606 GN=EIF3L PE=1 SV=1	57.6761	FALSE
	High	MHTGDPKQDLAYE		2	1	Q9Y262	2	1504.67	752.841	1.06	2.18	Eukaryotic translation initiation factor 3 subunit L OS=Homo sapiens OX=9606 GN=EIF3L PE=1 SV=1	33.047	FALSE
	High	NSWTKLTE		2	2	Q9Y262	0	978.489	489.747	-1.42	2.79	Eukaryotic translation initiation factor 3 subunit L OS=Homo sapiens OX=9606 GN=EIF3L PE=1 SV=1	45.8084	FALSE
	High	PFLQQLKVFSDE		2	1	Q9Y262	1	1450.76	725.883	0.52	1.83	Eukaryotic translation initiation factor 3 subunit L OS=Homo sapiens OX=9606 GN=EIF3L PE=1 SV=1	115.372	FALSE
	High	RFFKNTPWPE		3	3	Q9Y262	0	1321.67	441.228	1.37	2.53	Eukaryotic translation initiation factor 3 subunit L OS=Homo sapiens OX=9606 GN=EIF3L PE=1 SV=1	77.9243	FALSE
	High	RFFKNTPWPEAE		3	2	Q9Y262	1	1521.75	507.923	3.22	3.38	Eukaryotic translation initiation factor 3 subunit L OS=Homo sapiens OX=9606 GN=EIF3L PE=1 SV=1	78.9112	FALSE
	High	SIHLQLRE		2	2	Q9Y262	0	995.563	498.285	-0.49	1.46	Eukaryotic translation initiation factor 3 subunit L OS=Homo sapiens OX=9606 GN=EIF3L PE=1 SV=1	41.8611	FALSE
	High	VDFYIDKD		2	3	Q9Y262	2	1014.48	507.739	-6.39	2.01	Eukaryotic translation initiation factor 3 subunit L OS=Homo sapiens OX=9606 GN=EIF3L PE=1 SV=1	57.1018	FALSE
High	Q9H9J4	Ubiquitin carboxyl-terminal hydrolase 42 OS=Homo sapiens OX=9606 GN=USP42 PE=1 SV=3	28	9	7	145.3	8.63	1324	FALSE
	Confidence	Sequence	Modifications	Charge (by Search Engine): A2 Sequest HT	# PSMs	Protein Accessions	# Missed Cleavages	Theo. MH+ [Da]	m/z [Da] (by Search Engine): A2 Sequest HT	DeltaM [ppm] (by Search Engine): A2 Sequest HT	XCorr (by Search Engine): A2 Sequest HT	Master Protein Descriptions	RT [min] (by Search Engine): A2 Sequest HT	Contaminant
	High	DAAAPKAPGPSPAKE	1xPhospho [S11]	2	6	Q9H9J4	1	1486.69	743.85	-0.77	2.32	Ubiquitin carboxyl-terminal hydrolase 42 OS=Homo sapiens OX=9606 GN=USP42 PE=1 SV=3	20.9118	FALSE
	High	AAAPKAPGPSPAKE	1xPhospho [S10]	3	3	Q9H9J4	0	1371.67	457.893	-1.79	3.68	Ubiquitin carboxyl-terminal hydrolase 42 OS=Homo sapiens OX=9606 GN=USP42 PE=1 SV=3	19.8162	FALSE
	High	AAAPKAPGPSPAKE		2	2	Q9H9J4	0	1291.7	646.352	-2.23	1.6	Ubiquitin carboxyl-terminal hydrolase 42 OS=Homo sapiens OX=9606 GN=USP42 PE=1 SV=3	19.1067	FALSE
	High	AAERPPAPVLD		2	2	Q9H9J4	1	1135.61	568.309	0.64	2.06	Ubiquitin carboxyl-terminal hydrolase 42 OS=Homo sapiens OX=9606 GN=USP42 PE=1 SV=3	37.3902	FALSE
	High	DAAAPKAPGPSPAKE		3	2	Q9H9J4	1	1406.73	469.58	-1.2	3.71	Ubiquitin carboxyl-terminal hydrolase 42 OS=Homo sapiens OX=9606 GN=USP42 PE=1 SV=3	19.5123	FALSE
	High	GPRDSALAEAPE		2	2	Q9H9J4	2	1212.59	606.797	0.8	1.9	Ubiquitin carboxyl-terminal hydrolase 42 OS=Homo sapiens OX=9606 GN=USP42 PE=1 SV=3	29.526	FALSE
	High	GVGPFRE		2	2	Q9H9J4	0	761.394	381.2	-0.69	1.71	Ubiquitin carboxyl-terminal hydrolase 42 OS=Homo sapiens OX=9606 GN=USP42 PE=1 SV=3	35.9425	FALSE
	High	LHLPRVTSLE		3	4	Q9H9J4	0	1164.67	388.895	-1.66	1.68	Ubiquitin carboxyl-terminal hydrolase 42 OS=Homo sapiens OX=9606 GN=USP42 PE=1 SV=3	70.5031	FALSE
	High	IKAAQSVNKALE		3	1	Q9H9J4	0	1271.73	424.581	-3.76	1.47	Ubiquitin carboxyl-terminal hydrolase 42 OS=Homo sapiens OX=9606 GN=USP42 PE=1 SV=3	26.9313	FALSE
	High	TVAQFRRAQGGFPLSGGPPLE		3	3	Q9H9J4	0	2185.15	729.058	3.82	2.98	Ubiquitin carboxyl-terminal hydrolase 42 OS=Homo sapiens OX=9606 GN=USP42 PE=1 SV=3	82.9071	FALSE
	High	TVAQFRRAQGGFPLSGGPPLEGVGPFRE		4	1	Q9H9J4	1	2927.53	732.633	-5.45	3.2	Ubiquitin carboxyl-terminal hydrolase 42 OS=Homo sapiens OX=9606 GN=USP42 PE=1 SV=3	107.441	FALSE
High	Q07065	Cytoskeleton-associated protein 4 OS=Homo sapiens OX=9606 GN=CKAP4 PE=1 SV=2	28	17	34	66	5.92	602	FALSE
	Confidence	Sequence	Modifications	Charge (by Search Engine): A2 Sequest HT	# PSMs	Protein Accessions	# Missed Cleavages	Theo. MH+ [Da]	m/z [Da] (by Search Engine): A2 Sequest HT	DeltaM [ppm] (by Search Engine): A2 Sequest HT	XCorr (by Search Engine): A2 Sequest HT	Master Protein Descriptions	RT [min] (by Search Engine): A2 Sequest HT	Contaminant
	High	ADQDGLASTVRSLGE		2	2	Q07065	2	1518.74	759.872	-1.28	3.66	Cytoskeleton-associated protein 4 OS=Homo sapiens OX=9606 GN=CKAP4 PE=1 SV=2	70.3515	FALSE
	High	ALQQKSQGLDSRLQHVE		3	2	Q07065	1	1937.02	646.345	0.21	3.73	Cytoskeleton-associated protein 4 OS=Homo sapiens OX=9606 GN=CKAP4 PE=1 SV=2	37.6417	FALSE
	High	ALRSTLQTME		2	1	Q07065	0	1149.59	575.303	4.29	2.11	Cytoskeleton-associated protein 4 OS=Homo sapiens OX=9606 GN=CKAP4 PE=1 SV=2	45.2015	FALSE
	High	DGVLSMQVASARQTE		2	1	Q07065	1	1591.77	796.389	-2.85	3.3	Cytoskeleton-associated protein 4 OS=Homo sapiens OX=9606 GN=CKAP4 PE=1 SV=2	60.8715	FALSE
	High	LKRSVGELPSTVE		2	3	Q07065	1	1414.79	707.898	-1.36	1.74	Cytoskeleton-associated protein 4 OS=Homo sapiens OX=9606 GN=CKAP4 PE=1 SV=2	38.9596	FALSE
	High	IQTSAKSREWDME		3	1	Q07065	2	1580.74	527.584	0.08	2.82	Cytoskeleton-associated protein 4 OS=Homo sapiens OX=9606 GN=CKAP4 PE=1 SV=2	37.9666	FALSE
	High	LSDGIHVVKDARE		3	1	Q07065	2	1438.76	480.259	-0.69	2.52	Cytoskeleton-associated protein 4 OS=Homo sapiens OX=9606 GN=CKAP4 PE=1 SV=2	29.1994	FALSE
	High	LTKSINDNIAIFTE		2	2	Q07065	1	1578.84	789.923	0.33	2.32	Cytoskeleton-associated protein 4 OS=Homo sapiens OX=9606 GN=CKAP4 PE=1 SV=2	89.7404	FALSE
	High	LVSLKQE		2	1	Q07065	0	816.483	408.744	-1.42	1.57	Cytoskeleton-associated protein 4 OS=Homo sapiens OX=9606 GN=CKAP4 PE=1 SV=2	26.8154	FALSE
	High	NLKASVSQVE		2	1	Q07065	0	1074.58	537.793	0.25	1.86	Cytoskeleton-associated protein 4 OS=Homo sapiens OX=9606 GN=CKAP4 PE=1 SV=2	31.713	FALSE
	High	QKVQSLQATFGTFE		2	1	Q07065	0	1583.81	792.412	6.33	2.07	Cytoskeleton-associated protein 4 OS=Homo sapiens OX=9606 GN=CKAP4 PE=1 SV=2	84.817	FALSE
	High	QRLAALQGRLE		3	1	Q07065	0	1254.73	418.914	-1.08	2.16	Cytoskeleton-associated protein 4 OS=Homo sapiens OX=9606 GN=CKAP4 PE=1 SV=2	45.1418	FALSE
	High	RLALQALTE		2	3	Q07065	0	1014.59	507.799	-3.84	1.98	Cytoskeleton-associated protein 4 OS=Homo sapiens OX=9606 GN=CKAP4 PE=1 SV=2	67.3797	FALSE
	High	SAKGLLDDLRND		3	3	Q07065	2	1316.68	439.563	-5.47	2.7	Cytoskeleton-associated protein 4 OS=Homo sapiens OX=9606 GN=CKAP4 PE=1 SV=2	63.7634	FALSE
	High	SEVSRISE		2	1	Q07065	1	906.453	453.731	1.53	1.85	Cytoskeleton-associated protein 4 OS=Homo sapiens OX=9606 GN=CKAP4 PE=1 SV=2	30.9287	FALSE
	High	SILRSSQHKQDLTE		3	3	Q07065	1	1641.86	547.956	-1.16	3.72	Cytoskeleton-associated protein 4 OS=Homo sapiens OX=9606 GN=CKAP4 PE=1 SV=2	27.1946	FALSE
	High	SVSRLPEE		2	1	Q07065	1	916.473	458.74	0.2	1.79	Cytoskeleton-associated protein 4 OS=Homo sapiens OX=9606 GN=CKAP4 PE=1 SV=2	25.3306	FALSE
High	Q8N1F7	Nuclear pore complex protein Nup93 OS=Homo sapiens OX=9606 GN=NUP93 PE=1 SV=2	28	13	18	93.4	5.72	819	FALSE
	Confidence	Sequence	Modifications	Charge (by Search Engine): A2 Sequest HT	# PSMs	Protein Accessions	# Missed Cleavages	Theo. MH+ [Da]	m/z [Da] (by Search Engine): A2 Sequest HT	DeltaM [ppm] (by Search Engine): A2 Sequest HT	XCorr (by Search Engine): A2 Sequest HT	Master Protein Descriptions	RT [min] (by Search Engine): A2 Sequest HT	Contaminant
	High	FDMILGKLE		2	3	Q8N1F7	1	1065.56	533.283	-5.62	1.74	Nuclear pore complex protein Nup93 OS=Homo sapiens OX=9606 GN=NUP93 PE=1 SV=2	101.948	FALSE
	High	FKTWFQE		2	1	Q8N1F7	0	985.478	493.244	3.04	2.12	Nuclear pore complex protein Nup93 OS=Homo sapiens OX=9606 GN=NUP93 PE=1 SV=2	82.8918	FALSE
	High	KDNALLSAIEE		2	2	Q8N1F7	2	1202.63	601.818	1.57	2.19	Nuclear pore complex protein Nup93 OS=Homo sapiens OX=9606 GN=NUP93 PE=1 SV=2	77.4349	FALSE
	High	LAKNADKVLE		2	1	Q8N1F7	1	1100.63	550.819	-1.11	2.18	Nuclear pore complex protein Nup93 OS=Homo sapiens OX=9606 GN=NUP93 PE=1 SV=2	24.2692	FALSE
	High	LMNKLLSPVVPQISAPQSNKE		3	5	Q8N1F7	0	2293.26	765.092	1.77	3.2	Nuclear pore complex protein Nup93 OS=Homo sapiens OX=9606 GN=NUP93 PE=1 SV=2	88.7111	FALSE
	High	MILGKLE		2	1	Q8N1F7	0	803.47	402.236	-6.11	1.09	Nuclear pore complex protein Nup93 OS=Homo sapiens OX=9606 GN=NUP93 PE=1 SV=2	59.061	FALSE
	High	NDGSRKPGVIDKFTSD		3	2	Q8N1F7	2	1735.86	579.292	1.03	3.78	Nuclear pore complex protein Nup93 OS=Homo sapiens OX=9606 GN=NUP93 PE=1 SV=2	37.525	FALSE
	High	RLKLVPLNQE		3	4	Q8N1F7	0	1209.73	403.913	-5.44	2.55	Nuclear pore complex protein Nup93 OS=Homo sapiens OX=9606 GN=NUP93 PE=1 SV=2	56.9554	FALSE
	High	RLKNMALSIAE		2	1	Q8N1F7	0	1245.7	623.35	-5.26	2.28	Nuclear pore complex protein Nup93 OS=Homo sapiens OX=9606 GN=NUP93 PE=1 SV=2	56.0245	FALSE
	High	SLSAATTFEPLEPVKD		2	4	Q8N1F7	2	1704.87	852.939	1.15	3.56	Nuclear pore complex protein Nup93 OS=Homo sapiens OX=9606 GN=NUP93 PE=1 SV=2	83.9798	FALSE
	High	TDIQGFLKNE		2	2	Q8N1F7	1	1164.59	582.797	-1.63	2.11	Nuclear pore complex protein Nup93 OS=Homo sapiens OX=9606 GN=NUP93 PE=1 SV=2	70.1586	FALSE
	High	TKPIINKVASVAE		2	1	Q8N1F7	0	1369.8	685.406	-0.73	1.78	Nuclear pore complex protein Nup93 OS=Homo sapiens OX=9606 GN=NUP93 PE=1 SV=2	41.6329	FALSE
	High	YMNSKDRRLSPATE		3	1	Q8N1F7	1	1667.82	556.61	-0.12	2.74	Nuclear pore complex protein Nup93 OS=Homo sapiens OX=9606 GN=NUP93 PE=1 SV=2	24.5697	FALSE
High	P52292	Importin subunit alpha-1 OS=Homo sapiens OX=9606 GN=KPNA2 PE=1 SV=1	27	11	32	57.8	5.4	529	FALSE
	Confidence	Sequence	Modifications	Charge (by Search Engine): A2 Sequest HT	# PSMs	Protein Accessions	# Missed Cleavages	Theo. MH+ [Da]	m/z [Da] (by Search Engine): A2 Sequest HT	DeltaM [ppm] (by Search Engine): A2 Sequest HT	XCorr (by Search Engine): A2 Sequest HT	Master Protein Descriptions	RT [min] (by Search Engine): A2 Sequest HT	Contaminant
	High	AGALAVFPSLLTNPKTNIQKE		3	7	P52292	0	2212.23	738.079	-4.83	4.8	Importin subunit alpha-1 OS=Homo sapiens OX=9606 GN=KPNA2 PE=1 SV=1	104.054	FALSE
	High	GGAIPAFISLLASPHAHISE		3	2	P52292	0	1988.06	663.36	2.85	2.44	Importin subunit alpha-1 OS=Homo sapiens OX=9606 GN=KPNA2 PE=1 SV=1	135.841	FALSE
	High	KLSIMIEE		2	1	P52292	1	962.523	481.764	-2.75	1.69	Importin subunit alpha-1 OS=Homo sapiens OX=9606 GN=KPNA2 PE=1 SV=1	67.0381	FALSE
	High	KQPPIDNIIRAGLIPKFVSFLGRTD		4	1	P52292	1	2795.59	699.657	5.15	2.31	Importin subunit alpha-1 OS=Homo sapiens OX=9606 GN=KPNA2 PE=1 SV=1	137.785	FALSE
	High	IVKGINSSNVE		2	1	P52292	0	1159.63	580.32	0.54	1.42	Importin subunit alpha-1 OS=Homo sapiens OX=9606 GN=KPNA2 PE=1 SV=1	26.4179	FALSE
	High	NANTPAARLHRFKNKGKDSTE		3	3	P52292	1	2355.23	785.747	-0.9	2.43	Importin subunit alpha-1 OS=Homo sapiens OX=9606 GN=KPNA2 PE=1 SV=1	25.0578	FALSE
	High	NQLQATQAARKLLSRE		4	4	P52292	0	1827.02	457.508	-5.63	2.96	Importin subunit alpha-1 OS=Homo sapiens OX=9606 GN=KPNA2 PE=1 SV=1	62.7912	FALSE
	High	NRNNQGTVNWSVDDIVKGINSSNVE		3	2	P52292	2	2759.33	920.444	-6.3	4.81	Importin subunit alpha-1 OS=Homo sapiens OX=9606 GN=KPNA2 PE=1 SV=1	103.593	FALSE
	High	QTKAVVDGGAIPAFISLLASPHAHISE		4	1	P52292	1	2729.46	683.122	2.1	1.74	Importin subunit alpha-1 OS=Homo sapiens OX=9606 GN=KPNA2 PE=1 SV=1	135.041	FALSE
	High	SAWALTNIASGTSE		2	3	P52292	0	1407.68	704.338	-4.69	3.5	Importin subunit alpha-1 OS=Homo sapiens OX=9606 GN=KPNA2 PE=1 SV=1	98.3188	FALSE
	High	SVYKASLSLIE		2	2	P52292	0	1209.67	605.342	3.05	2.37	Importin subunit alpha-1 OS=Homo sapiens OX=9606 GN=KPNA2 PE=1 SV=1	80.9036	FALSE
High	P16435	NADPH--cytochrome P450 reductase OS=Homo sapiens OX=9606 GN=POR PE=1 SV=2	27	11	18	76.6	5.58	677	FALSE
	Confidence	Sequence	Modifications	Charge (by Search Engine): A2 Sequest HT	# PSMs	Protein Accessions	# Missed Cleavages	Theo. MH+ [Da]	m/z [Da] (by Search Engine): A2 Sequest HT	DeltaM [ppm] (by Search Engine): A2 Sequest HT	XCorr (by Search Engine): A2 Sequest HT	Master Protein Descriptions	RT [min] (by Search Engine): A2 Sequest HT	Contaminant
	High	DFITWRE		2	1	P16435	1	966.468	483.739	1.89	1.46	NADPH--cytochrome P450 reductase OS=Homo sapiens OX=9606 GN=POR PE=1 SV=2	81.9406	FALSE
	High	EDFITWRE		2	1	P16435	2	1095.51	548.261	3.57	1.71	NADPH--cytochrome P450 reductase OS=Homo sapiens OX=9606 GN=POR PE=1 SV=2	80.2933	FALSE
	High	FTKIQTLTSSVRE		2	6	P16435	0	1509.83	755.414	-3.7	2.49	NADPH--cytochrome P450 reductase OS=Homo sapiens OX=9606 GN=POR PE=1 SV=2	48.6398	FALSE
	High	HFGVEATGEE		2	1	P16435	2	1075.47	538.239	2.14	2.21	NADPH--cytochrome P450 reductase OS=Homo sapiens OX=9606 GN=POR PE=1 SV=2	33.2519	FALSE
	High	HFNAMGKYVDKRLE		3	1	P16435	1	1707.86	569.958	-2.33	3.81	NADPH--cytochrome P450 reductase OS=Homo sapiens OX=9606 GN=POR PE=1 SV=2	46.1577	FALSE
	High	HLWKLIE		2	1	P16435	0	938.546	469.777	0.19	1.65	NADPH--cytochrome P450 reductase OS=Homo sapiens OX=9606 GN=POR PE=1 SV=2	73.5936	FALSE
	High	LAQYASEPSEQE		2	1	P16435	2	1351.6	676.305	1.64	2.1	NADPH--cytochrome P450 reductase OS=Homo sapiens OX=9606 GN=POR PE=1 SV=2	33.0897	FALSE
	High	LDISDSKIRYE		3	10	P16435	2	1338.69	446.901	-2.17	3.5	NADPH--cytochrome P450 reductase OS=Homo sapiens OX=9606 GN=POR PE=1 SV=2	49.4724	FALSE
	High	ITNPPRTNVLYE		2	1	P16435	0	1416.75	708.877	-0.35	2.14	NADPH--cytochrome P450 reductase OS=Homo sapiens OX=9606 GN=POR PE=1 SV=2	45.8027	FALSE
	High	NQKPPFDAKNPFLAAVTTNRKLNQGTE		5	2	P16435	1	2999.57	600.721	2.14	3.86	NADPH--cytochrome P450 reductase OS=Homo sapiens OX=9606 GN=POR PE=1 SV=2	80.1233	FALSE
	High	QLGAQRIFE		2	2	P16435	0	1061.57	531.287	-5.76	1.97	NADPH--cytochrome P450 reductase OS=Homo sapiens OX=9606 GN=POR PE=1 SV=2	58.5502	FALSE
High	P55060	Exportin-2 OS=Homo sapiens OX=9606 GN=CSE1L PE=1 SV=3	27	14	21	110.3	5.77	971	FALSE
	Confidence	Sequence	Modifications	Charge (by Search Engine): A2 Sequest HT	# PSMs	Protein Accessions	# Missed Cleavages	Theo. MH+ [Da]	m/z [Da] (by Search Engine): A2 Sequest HT	DeltaM [ppm] (by Search Engine): A2 Sequest HT	XCorr (by Search Engine): A2 Sequest HT	Master Protein Descriptions	RT [min] (by Search Engine): A2 Sequest HT	Contaminant
	High	KVIVPNME	1xOxidation [M7]	2	1	P55060	0	945.507	473.258	1.46	1.61	Exportin-2 OS=Homo sapiens OX=9606 GN=CSE1L PE=1 SV=3	24.2526	FALSE
	High	AAIYLVTSLASKAQTQKHGITQANE		4	2	P55060	0	2643.41	661.61	3.01	4.53	Exportin-2 OS=Homo sapiens OX=9606 GN=CSE1L PE=1 SV=3	79.5798	FALSE
	High	ADRVAIKANIVHLMLSSPE		4	1	P55060	1	2064.13	516.785	-4.83	2.75	Exportin-2 OS=Homo sapiens OX=9606 GN=CSE1L PE=1 SV=3	101.812	FALSE
	High	DFPQKWPDLLTE		2	1	P55060	2	1488.74	744.873	0.92	1.91	Exportin-2 OS=Homo sapiens OX=9606 GN=CSE1L PE=1 SV=3	119.811	FALSE
	High	DTPGYQTAFSQLAFAGKKE		3	1	P55060	1	2059.01	687.007	-3.27	3.49	Exportin-2 OS=Homo sapiens OX=9606 GN=CSE1L PE=1 SV=3	92.3825	FALSE
	High	FFVNHILPD		2	2	P55060	0	1101.57	551.288	-3.79	1.94	Exportin-2 OS=Homo sapiens OX=9606 GN=CSE1L PE=1 SV=3	98.9223	FALSE
	High	FFVNHILPDLKSANVNE		3	2	P55060	1	1957.02	653.007	-5.18	2.33	Exportin-2 OS=Homo sapiens OX=9606 GN=CSE1L PE=1 SV=3	106.11	FALSE
	High	KVIVPNME		2	3	P55060	0	929.512	465.26	0.47	2.53	Exportin-2 OS=Homo sapiens OX=9606 GN=CSE1L PE=1 SV=3	40.7972	FALSE
	High	IFDGIQPKMFGMVLE		2	1	P55060	1	1724.88	862.944	3.14	1.19	Exportin-2 OS=Homo sapiens OX=9606 GN=CSE1L PE=1 SV=3	136.883	FALSE
	High	LSDANLQTLTE		2	4	P55060	1	1204.61	602.805	-1.6	2.9	Exportin-2 OS=Homo sapiens OX=9606 GN=CSE1L PE=1 SV=3	70.5581	FALSE
	High	QIQKQLSDAISIIGRE		3	1	P55060	1	1799	600.337	-3.72	1.71	Exportin-2 OS=Homo sapiens OX=9606 GN=CSE1L PE=1 SV=3	97.7368	FALSE
	High	RLFTMRGPNNATLFTAAE		3	2	P55060	0	2010.02	670.677	-3.77	2.41	Exportin-2 OS=Homo sapiens OX=9606 GN=CSE1L PE=1 SV=3	99.4295	FALSE
	High	SIVVHTYAAHALE		2	3	P55060	0	1410.74	705.871	-2.41	3.37	Exportin-2 OS=Homo sapiens OX=9606 GN=CSE1L PE=1 SV=3	47.2488	FALSE
	High	YAKNPSVNWKHKD		4	2	P55060	0	1586.81	397.457	-1.35	4.38	Exportin-2 OS=Homo sapiens OX=9606 GN=CSE1L PE=1 SV=3	22.4714	FALSE
	High	YLKKTLDPDPAIRRPAE		4	1	P55060	2	1983.1	496.531	0.03	2.42	Exportin-2 OS=Homo sapiens OX=9606 GN=CSE1L PE=1 SV=3	37.9925	FALSE
High	P26641	Elongation factor 1-gamma OS=Homo sapiens OX=9606 GN=EEF1G PE=1 SV=3	26	8	24	50.1	6.67	437	FALSE
	Confidence	Sequence	Modifications	Charge (by Search Engine): A2 Sequest HT	# PSMs	Protein Accessions	# Missed Cleavages	Theo. MH+ [Da]	m/z [Da] (by Search Engine): A2 Sequest HT	DeltaM [ppm] (by Search Engine): A2 Sequest HT	XCorr (by Search Engine): A2 Sequest HT	Master Protein Descriptions	RT [min] (by Search Engine): A2 Sequest HT	Contaminant
	High	FLRKFPAGKVPAFE		3	7	P26641	0	1606.91	536.307	-2.01	4.59	Elongation factor 1-gamma OS=Homo sapiens OX=9606 GN=EEF1G PE=1 SV=3	70.3453	FALSE
	High	GAFQHVGKAFNQGKIFK		3	7	P26641	0	1877.02	626.341	-5.65	6.27	Elongation factor 1-gamma OS=Homo sapiens OX=9606 GN=EEF1G PE=1 SV=3	62.9049	FALSE
	High	KKAAAPAPEEE		2	1	P26641	2	1140.59	570.797	-1.91	1.63	Elongation factor 1-gamma OS=Homo sapiens OX=9606 GN=EEF1G PE=1 SV=3	17.7676	FALSE
	High	KMAQFDAKKFAE		2	2	P26641	1	1413.72	707.363	-0.78	4.21	Elongation factor 1-gamma OS=Homo sapiens OX=9606 GN=EEF1G PE=1 SV=3	40.7454	FALSE
	High	PKAKDPFAHLPKSTFVLDE		4	1	P26641	2	2140.14	535.793	2.81	1.92	Elongation factor 1-gamma OS=Homo sapiens OX=9606 GN=EEF1G PE=1 SV=3	78.6942	FALSE
	High	SNAIAYYVSNEE		2	2	P26641	1	1359.61	680.308	1.98	3.37	Elongation factor 1-gamma OS=Homo sapiens OX=9606 GN=EEF1G PE=1 SV=3	76.7067	FALSE
	High	SYTWRKLDPGSEE		2	5	P26641	2	1567.74	784.369	-5.09	3.59	Elongation factor 1-gamma OS=Homo sapiens OX=9606 GN=EEF1G PE=1 SV=3	55.3333	FALSE
	High	TQTLVRE		2	1	P26641	0	846.468	423.737	-0.72	1.91	Elongation factor 1-gamma OS=Homo sapiens OX=9606 GN=EEF1G PE=1 SV=3	22.507	FALSE
High	Q86VP6	Cullin-associated NEDD8-dissociated protein 1 OS=Homo sapiens OX=9606 GN=CAND1 PE=1 SV=2	26	13	12	136.3	5.78	1230	FALSE
	Confidence	Sequence	Modifications	Charge (by Search Engine): A2 Sequest HT	# PSMs	Protein Accessions	# Missed Cleavages	Theo. MH+ [Da]	m/z [Da] (by Search Engine): A2 Sequest HT	DeltaM [ppm] (by Search Engine): A2 Sequest HT	XCorr (by Search Engine): A2 Sequest HT	Master Protein Descriptions	RT [min] (by Search Engine): A2 Sequest HT	Contaminant
	High	FQSQISSNPE		2	2	Q86VP6	0	1136.52	568.765	0.2	1.82	Cullin-associated NEDD8-dissociated protein 1 OS=Homo sapiens OX=9606 GN=CAND1 PE=1 SV=2	33.8422	FALSE
	High	FRFMATNDLMTE		2	1	Q86VP6	1	1475.67	738.334	-4.04	2.49	Cullin-associated NEDD8-dissociated protein 1 OS=Homo sapiens OX=9606 GN=CAND1 PE=1 SV=2	102.143	FALSE
	High	FYKTVSPALISRFKE		4	2	Q86VP6	0	1785.99	447.253	-0.74	4.14	Cullin-associated NEDD8-dissociated protein 1 OS=Homo sapiens OX=9606 GN=CAND1 PE=1 SV=2	73.5613	FALSE
	High	FYKTVSPALISRFKEREE		4	3	Q86VP6	2	2200.18	550.799	-1.71	4.58	Cullin-associated NEDD8-dissociated protein 1 OS=Homo sapiens OX=9606 GN=CAND1 PE=1 SV=2	70.3118	FALSE
	High	IISSASVVGLKPYVE		2	4	Q86VP6	0	1561.88	781.447	1.77	2.5	Cullin-associated NEDD8-dissociated protein 1 OS=Homo sapiens OX=9606 GN=CAND1 PE=1 SV=2	85.6099	FALSE
	High	ISSIGLKTVIGE		2	1	Q86VP6	0	1216.71	608.863	3.29	1.57	Cullin-associated NEDD8-dissociated protein 1 OS=Homo sapiens OX=9606 GN=CAND1 PE=1 SV=2	78.0075	FALSE
	High	ITSQPKRQYLLLHSLKE		5	1	Q86VP6	0	2054.18	411.639	-5.2	2.66	Cullin-associated NEDD8-dissociated protein 1 OS=Homo sapiens OX=9606 GN=CAND1 PE=1 SV=2	56.5239	FALSE
	High	QLRDISSIGLKTVIGE		3	1	Q86VP6	1	1728.99	577	0	1.27	Cullin-associated NEDD8-dissociated protein 1 OS=Homo sapiens OX=9606 GN=CAND1 PE=1 SV=2	93.4303	FALSE
	High	RKVVKMILKLLE		3	2	Q86VP6	0	1469.96	490.657	-2.13	2.12	Cullin-associated NEDD8-dissociated protein 1 OS=Homo sapiens OX=9606 GN=CAND1 PE=1 SV=2	115.881	FALSE
	High	SIQKDSSSTNLE		2	1	Q86VP6	1	1308.63	654.817	-1.39	2.12	Cullin-associated NEDD8-dissociated protein 1 OS=Homo sapiens OX=9606 GN=CAND1 PE=1 SV=2	21.6092	FALSE
	High	VGHHIDLSGQLE		3	4	Q86VP6	1	1304.66	435.557	-1.33	3.88	Cullin-associated NEDD8-dissociated protein 1 OS=Homo sapiens OX=9606 GN=CAND1 PE=1 SV=2	44.6876	FALSE
	High	VKSAASYALGSISVGNLPE		3	1	Q86VP6	0	1862.99	621.663	-5.48	2.62	Cullin-associated NEDD8-dissociated protein 1 OS=Homo sapiens OX=9606 GN=CAND1 PE=1 SV=2	100.575	FALSE
	High	YLPFVLQE		2	3	Q86VP6	0	1008.54	504.775	1.82	2	Cullin-associated NEDD8-dissociated protein 1 OS=Homo sapiens OX=9606 GN=CAND1 PE=1 SV=2	120.994	FALSE
High	P49755	Transmembrane emp24 domain-containing protein 10 OS=Homo sapiens OX=9606 GN=TMED10 PE=1 SV=2	26	7	39	25	7.44	219	FALSE
	Confidence	Sequence	Modifications	Charge (by Search Engine): A2 Sequest HT	# PSMs	Protein Accessions	# Missed Cleavages	Theo. MH+ [Da]	m/z [Da] (by Search Engine): A2 Sequest HT	DeltaM [ppm] (by Search Engine): A2 Sequest HT	XCorr (by Search Engine): A2 Sequest HT	Master Protein Descriptions	RT [min] (by Search Engine): A2 Sequest HT	Contaminant
	High	DATKGKFAFTTE		2	4	P49755	1	1315.65	658.33	-0.37	2.91	Transmembrane emp24 domain-containing protein 10 OS=Homo sapiens OX=9606 GN=TMED10 PE=1 SV=2	41.6406	FALSE
	High	KLKPLEVE		2	2	P49755	1	955.582	478.295	0	2.71	Transmembrane emp24 domain-containing protein 10 OS=Homo sapiens OX=9606 GN=TMED10 PE=1 SV=2	33.2963	FALSE
	High	IHKDLLVTGAYE		2	6	P49755	1	1358.73	679.867	-3.69	3.35	Transmembrane emp24 domain-containing protein 10 OS=Homo sapiens OX=9606 GN=TMED10 PE=1 SV=2	48.9556	FALSE
	High	LRRLEDLSE		3	1	P49755	2	1130.62	377.544	-0.08	1.78	Transmembrane emp24 domain-containing protein 10 OS=Homo sapiens OX=9606 GN=TMED10 PE=1 SV=2	39.151	FALSE
	High	ISDQSGGAGGLRSHLKITD		4	4	P49755	1	1911.99	478.752	-0.68	3.6	Transmembrane emp24 domain-containing protein 10 OS=Homo sapiens OX=9606 GN=TMED10 PE=1 SV=2	45.5282	FALSE
	High	ISDQSGGAGGLRSHLKITDSAGHILYSKE		3	4	P49755	2	2997.54	999.845	-6.15	4.89	Transmembrane emp24 domain-containing protein 10 OS=Homo sapiens OX=9606 GN=TMED10 PE=1 SV=2	66.4937	FALSE
	High	SKGTGRIPDQLVILD		3	5	P49755	1	1611.91	537.974	0.27	3.19	Transmembrane emp24 domain-containing protein 10 OS=Homo sapiens OX=9606 GN=TMED10 PE=1 SV=2	74.0371	FALSE
High	O75400	Pre-mRNA-processing factor 40 homolog A OS=Homo sapiens OX=9606 GN=PRPF40A PE=1 SV=2	26	14	17	108.7	7.56	957	FALSE
	Confidence	Sequence	Modifications	Charge (by Search Engine): A2 Sequest HT	# PSMs	Protein Accessions	# Missed Cleavages	Theo. MH+ [Da]	m/z [Da] (by Search Engine): A2 Sequest HT	DeltaM [ppm] (by Search Engine): A2 Sequest HT	XCorr (by Search Engine): A2 Sequest HT	Master Protein Descriptions	RT [min] (by Search Engine): A2 Sequest HT	Contaminant
[truncated: 8,724 more rows]
